# Supplementary material for: Improving CNV Detection Performance Except for Software-Specific Problematic Regions
Source: Genes (Basel). 2026 Jan 19;17(1):105. doi: 10.3390/genes17010105 (PMC12841491; doi:10.3390/genes17010105)
Supplement: Supplementary file 1 [file genes-17-00105-s001.zip]

Archive with 4 entries (4 files):
- figureS1.png
- figureS2.png
- figureS3.png
- Supplementary Table S1&S2.xlsx
