# Supplementary material for: Improving CNV Detection Performance Except for Software-Specific Problematic Regions
Source: Genes (Basel). 2026 Jan 19;17(1):105. doi: 10.3390/genes17010105 (PMC12841491; doi:10.3390/genes17010105)
Supplement: Supplementary file 1 [file genes-17-00105-s001.zip › Supplementary Table S1&S2.xlsx]

## Sheet: Supplementary table S1.
Tool	Chromosome	Start	End	# of samples
CNMOPS	chr1	1634212	1640667	21
CNMOPS	chr1	12907220	12942440	22
CNMOPS	chr1	12942800	12943261	19
CNMOPS	chr1	12952593	12953338	18
CNMOPS	chr1	12954330	13015224	29
CNMOPS	chr1	13052650	13125555	36
CNMOPS	chr1	110224231	110251263	147
CNMOPS	chr1	146399329	146406112	42
CNMOPS	chr1	148008321	148012804	50
CNMOPS	chr1	161575970	161600374	21
CNMOPS	chr10	17840412	17882977	32
CNMOPS	chr10	18087398	18129907	43
CNMOPS	chr10	46312531	46329705	45
CNMOPS	chr10	51216165	51233322	24
CNMOPS	chr10	51361567	51374629	49
CNMOPS	chr10	81601419	81610435	21
CNMOPS	chr10	124343709	124353713	79
CNMOPS	chr11	89688218	89705556	150
CNMOPS	chr11	89768225	89772140	19
CNMOPS	chr11	89795587	89820481	26
CNMOPS	chr12	67808	93628	35
CNMOPS	chr12	9633019	9716995	49
CNMOPS	chr13	21729043	21746890	30
CNMOPS	chr14	19553335	19566280	38
CNMOPS	chr14	20019612	20020301	19
CNMOPS	chr14	20084937	20085657	19
CNMOPS	chr14	20146705	20147025	18
CNMOPS	chr14	20181019	20404933	41
CNMOPS	chr14	74004142	74042389	29
CNMOPS	chr14	106372859	106380290	105
CNMOPS	chr14	106478078	106552821	28
CNMOPS	chr14	106573185	106573738	18
CNMOPS	chr15	20433776	20462875	28
CNMOPS	chr15	20466960	20482200	23
CNMOPS	chr15	22297593	22483441	45
CNMOPS	chr15	32684879	32692923	31
CNMOPS	chr16	15109790	15111447	19
CNMOPS	chr16	16349419	16360629	61
CNMOPS	chr16	18476260	18482328	77
CNMOPS	chr16	18539217	18550459	26
CNMOPS	chr16	28617077	28621518	19
CNMOPS	chr16	30236432	30243292	19
CNMOPS	chr16	33738453	33786669	38
CNMOPS	chr16	70160971	70178531	29
CNMOPS	chr17	18392037	18397782	20
CNMOPS	chr17	25965071	25972619	20
CNMOPS	chr17	34587103	34611501	75
CNMOPS	chr17	36351698	36385163	32
CNMOPS	chr17	44552439	44595022	41
CNMOPS	chr19	40370086	40386964	101
CNMOPS	chr19	40389459	40400009	33
CNMOPS	chr19	41349599	41356443	50
CNMOPS	chr19	43702042	43763267	93
CNMOPS	chr19	54723602	54746725	60
CNMOPS	chr19	55246574	55255499	21
CNMOPS	chr19	55316143	55362834	114
CNMOPS	chr2	89345454	89460003	24
CNMOPS	chr2	89976019	90260370	20
CNMOPS	chr2	98139692	98158818	19
CNMOPS	chr20	1568940	1592450	180
CNMOPS	chr22	18851114	18871140	29
CNMOPS	chr22	20336775	20351902	64
CNMOPS	chr22	20366178	20366498	18
CNMOPS	chr22	20366715	20610772	115
CNMOPS	chr22	20638626	20643997	34
CNMOPS	chr22	24283185	24302751	32
CNMOPS	chr22	24345542	24396450	180
CNMOPS	chr4	9162402	9218801	176
CNMOPS	chr4	69340236	69434343	126
CNMOPS	chr5	730308	734027	18
CNMOPS	chr5	741512	825438	81
CNMOPS	chr5	70358505	70389149	80
CNMOPS	chr5	175386857	175395407	23
CNMOPS	chr5	180375182	180429963	72
CNMOPS	chr6	29796995	29913461	117
CNMOPS	chr6	31083530	31325096	159
CNMOPS	chr6	31973424	31981699	125
CNMOPS	chr6	32485299	32634588	171
CNMOPS	chr6	32939333	32946362	32
CNMOPS	chr7	6819110	6844850	85
CNMOPS	chr7	76151147	76168270	69
CNMOPS	chr7	141766203	141793553	37
CNMOPS	chr7	142470146	142495562	106
CNMOPS	chr7	143963848	143980580	52
CNMOPS	chr7	144059710	144070482	23
CNMOPS	chr8	7627071	7638150	47
CNMOPS	chr8	7806552	7835593	87
CNMOPS	chr8	11970019	12004059	104
CNMOPS	chr8	12231935	12286639	45
CNMOPS	chr9	43609252	43630833	51
CNMOPS	chr9	135941813	135947272	19
CNVKIT	chr1	17199155	17247872	18
CNVKIT	chr1	17248372	17273640	21
CNVKIT	chr1	104163062	104301328	32
CNVKIT	chr1	146216841	146230762	21
CNVKIT	chr1	146419940	146466258	37
CNVKIT	chr1	148008321	148022993	22
CNVKIT	chr1	148324109	148327441	18
CNVKIT	chr1	149004960	149459745	27
CNVKIT	chr1	152573173	152586774	34
CNVKIT	chr1	161551496	161633069	23
CNVKIT	chr1	248738715	248790490	24
CNVKIT	chr10	124341068	124356809	57
CNVKIT	chr10	124360307	124376861	39
CNVKIT	chr10	135477847	135516132	28
CNVKIT	chr11	1263846	1272875	27
CNVKIT	chr11	55029530	55038496	23
CNVKIT	chr11	55370854	55431989	64
CNVKIT	chr11	60975636	61009422	19
CNVKIT	chr12	68383	93628	49
CNVKIT	chr12	9633940	9747207	83
CNVKIT	chr12	40876410	40884879	18
CNVKIT	chr13	57715280	57743446	36
CNVKIT	chr14	19057400	20443104	50
CNVKIT	chr14	106067070	106173949	19
CNVKIT	chr14	106373060	106380290	57
CNVKIT	chr15	20044632	22595693	46
CNVKIT	chr15	102298139	102304032	20
CNVKIT	chr15	102515148	102519189	19
CNVKIT	chr16	15068523	15122959	20
CNVKIT	chr16	16451604	16471099	25
CNVKIT	chr16	32077020	33263746	25
CNVKIT	chr16	33264246	33366971	18
CNVKIT	chr16	33372578	33646322	19
CNVKIT	chr16	33646822	33786669	23
CNVKIT	chr16	70160971	70209048	35
CNVKIT	chr16	74394385	74455279	30
CNVKIT	chr16	90229166	90288984	22
CNVKIT	chr17	16704189	16747869	23
CNVKIT	chr17	18330519	18423041	25
CNVKIT	chr17	18933786	19125772	40
CNVKIT	chr17	34494749	34749540	27
CNVKIT	chr17	36346982	36385163	20
CNVKIT	chr17	44372328	44769642	32
CNVKIT	chr18	44542685	44556279	50
CNVKIT	chr19	41349599	41380996	25
CNVKIT	chr19	43702042	43763267	51
CNVKIT	chr19	52146545	52149060	65
CNVKIT	chr19	55246574	55297988	21
CNVKIT	chr19	55315298	55362834	49
CNVKIT	chr2	89976019	90260370	18
CNVKIT	chr2	90260870	90273081	18
CNVKIT	chr22	16050500	16355491	26
CNVKIT	chr22	18672495	18871140	46
CNVKIT	chr22	20329080	20508931	50
CNVKIT	chr22	20610343	20696068	32
CNVKIT	chr22	24283185	24340073	28
CNVKIT	chr22	39358481	39388241	38
CNVKIT	chr3	195345411	195461739	39
CNVKIT	chr3	195505633	195515505	54
CNVKIT	chr4	9212250	9370940	64
CNVKIT	chr4	9461225	9471783	31
CNVKIT	chr4	70146086	70254822	22
CNVKIT	chr4	190986297	191025802	33
CNVKIT	chr5	711938	840949	62
CNVKIT	chr5	21481493	21497443	34
CNVKIT	chr5	34178934	34193818	28
CNVKIT	chr5	68930411	68932290	18
CNVKIT	chr5	68935880	69499990	25
CNVKIT	chr5	69716996	69730001	18
CNVKIT	chr5	69783367	69814223	25
CNVKIT	chr5	69815807	69816127	18
CNVKIT	chr5	69825394	70085069	22
CNVKIT	chr5	70498145	70498349	18
CNVKIT	chr5	70499962	70512116	18
CNVKIT	chr5	147553665	147554071	21
CNVKIT	chr5	180375757	180429963	48
CNVKIT	chr6	32605218	32632656	63
CNVKIT	chr7	102128802	102343132	34
CNVKIT	chr7	143270618	143560531	20
CNVKIT	chr7	143929876	144072832	18
CNVKIT	chr8	7111566	7155154	50
CNVKIT	chr8	7194805	7195061	18
CNVKIT	chr8	7195317	7200412	18
CNVKIT	chr8	7200912	7928598	59
CNVKIT	chr8	11965565	12459495	78
CNVKIT	chr8	39311449	39348700	29
CNVKIT	chr8	86555432	86840990	25
CNVKIT	chr9	43609252	43822902	22
CONIFER	chr1	12898453	12921582	24
CONIFER	chr1	25610894	25633303	20
CONIFER	chr1	146453810	146456602	19
CONIFER	chr10	124341927	124354252	22
CONIFER	chr17	16699303	16699622	18
CONIFER	chr17	34746243	34749308	20
CONIFER	chr17	34752116	34752947	18
CONIFER	chr17	34798860	34799259	18
CONIFER	chr17	34799350	34801623	19
CONIFER	chr17	36287542	36344562	24
CONIFER	chr17	36345251	36352642	21
CONIFER	chr17	36357761	36358499	18
CONIFER	chr17	44399548	44409462	20
CONIFER	chr17	44412038	44412358	18
CONIFER	chr17	44499711	44592810	24
CONIFER	chr19	41350455	41353119	20
CONIFER	chr19	55247090	55291798	25
CONIFER	chr19	55328798	55329119	18
CONIFER	chr2	89923493	90249566	27
CONIFER	chr22	20367484	20367804	18
CONIFER	chr22	20377611	20398436	21
CONIFER	chr5	766685	822195	20
CONIFER	chr5	180375182	180424595	22
CONIFER	chr7	141766203	141786130	44
CONIFER	chr8	7309593	7345901	21
CONIFER	chr8	7429418	7438261	21
CONIFER	chr8	7636644	7706544	23
CONIFER	chr8	7882997	7883402	18
CONIFER	chr8	11985741	11996393	20
CONIFER	chr8	145621495	145640854	20
CONIFER	chr8	145731091	145740040	18
ExomeDepth	chr1	12496	18511	38
ExomeDepth	chr1	65410	70061	50
ExomeDepth	chr1	128976	139900	22
ExomeDepth	chr1	324163	326798	45
ExomeDepth	chr1	668293	762665	64
ExomeDepth	chr1	777237	804170	19
ExomeDepth	chr1	1414279	1416445	49
ExomeDepth	chr1	1452365	1452877	24
ExomeDepth	chr1	1567977	1570149	80
ExomeDepth	chr1	1576835	1577970	23
ExomeDepth	chr1	1595632	1596208	19
ExomeDepth	chr1	1607328	1646931	157
ExomeDepth	chr1	1653874	1654344	19
ExomeDepth	chr1	1656647	1657041	25
ExomeDepth	chr1	1661538	1662114	24
ExomeDepth	chr1	1665999	1666443	26
ExomeDepth	chr1	1670186	1671156	33
ExomeDepth	chr1	12853215	12853705	20
ExomeDepth	chr1	12853970	12980305	62
ExomeDepth	chr1	12987710	12988119	18
ExomeDepth	chr1	12998367	13145114	139
ExomeDepth	chr1	13328713	13450898	71
ExomeDepth	chr1	13476086	13696161	74
ExomeDepth	chr1	13718291	13718971	45
ExomeDepth	chr1	16361711	16362843	49
ExomeDepth	chr1	16751576	16754674	20
ExomeDepth	chr1	16891154	16893927	36
ExomeDepth	chr1	16972896	16976830	40
ExomeDepth	chr1	17017482	17034660	23
ExomeDepth	chr1	17086356	17091202	21
ExomeDepth	chr1	17198143	17198655	25
ExomeDepth	chr1	17248373	17275619	47
ExomeDepth	chr1	21806469	21806796	32
ExomeDepth	chr1	21807329	21809937	42
ExomeDepth	chr1	22304372	22304692	74
ExomeDepth	chr1	22329006	22329326	20
ExomeDepth	chr1	24287198	24306974	38
ExomeDepth	chr1	25610895	25634421	23
ExomeDepth	chr1	25643276	25648594	18
ExomeDepth	chr1	25735101	25735511	114
ExomeDepth	chr1	39980490	39987323	85
ExomeDepth	chr1	40235304	40237065	20
ExomeDepth	chr1	40239892	40240256	20
ExomeDepth	chr1	89476492	89477859	25
ExomeDepth	chr1	103820907	103975792	31
ExomeDepth	chr1	104163063	104301328	92
ExomeDepth	chr1	108734988	108735366	43
ExomeDepth	chr1	108769248	109008109	81
ExomeDepth	chr1	110230155	110243121	163
ExomeDepth	chr1	115418560	115419598	18
ExomeDepth	chr1	115428651	115489164	19
ExomeDepth	chr1	121107105	121116102	125
ExomeDepth	chr1	142712782	142713101	18
ExomeDepth	chr1	142813049	142873866	30
ExomeDepth	chr1	143187112	143210350	20
ExomeDepth	chr1	143223194	143465585	24
ExomeDepth	chr1	143909881	143916358	19
ExomeDepth	chr1	144146764	144364355	74
ExomeDepth	chr1	144616975	144617409	18
ExomeDepth	chr1	144617946	144618344	18
ExomeDepth	chr1	144619122	144620240	19
ExomeDepth	chr1	144676482	144677473	25
ExomeDepth	chr1	144815764	144816210	43
ExomeDepth	chr1	144821761	144828077	59
ExomeDepth	chr1	145295248	145297827	43
ExomeDepth	chr1	145312459	145367731	75
ExomeDepth	chr1	145752305	145804452	22
ExomeDepth	chr1	145883791	146386788	92
ExomeDepth	chr1	146399330	146466258	92
ExomeDepth	chr1	146490937	146494741	18
ExomeDepth	chr1	147415896	147622069	64
ExomeDepth	chr1	147954731	148021866	88
ExomeDepth	chr1	148024663	148025081	18
ExomeDepth	chr1	148252581	148340495	79
ExomeDepth	chr1	148568667	148593931	35
ExomeDepth	chr1	148739654	148806703	55
ExomeDepth	chr1	149369114	149400736	46
ExomeDepth	chr1	149450836	149459745	19
ExomeDepth	chr1	149804080	149832866	33
ExomeDepth	chr1	152185450	152191375	56
ExomeDepth	chr1	152573174	152586774	94
ExomeDepth	chr1	161518039	161518546	19
ExomeDepth	chr1	161518632	161519801	19
ExomeDepth	chr1	161559216	161601159	88
ExomeDepth	chr1	196758723	196759515	54
ExomeDepth	chr1	196788819	196801290	32
ExomeDepth	chr1	207700056	207737651	76
ExomeDepth	chr1	223726101	223742941	86
ExomeDepth	chr1	248721678	248722962	72
ExomeDepth	chr1	248755854	248814287	65
ExomeDepth	chr10	5037336	5038251	31
ExomeDepth	chr10	17837796	18199481	143
ExomeDepth	chr10	37455416	37478617	25
ExomeDepth	chr10	46187366	46187741	20
ExomeDepth	chr10	46264779	46268878	18
ExomeDepth	chr10	46284157	46758748	86
ExomeDepth	chr10	46918149	46928211	20
ExomeDepth	chr10	47158699	47239487	54
ExomeDepth	chr10	47708911	47709281	20
ExomeDepth	chr10	47742202	48278180	160
ExomeDepth	chr10	48738403	48948515	103
ExomeDepth	chr10	49226149	49234194	21
ExomeDepth	chr10	49313036	49348703	25
ExomeDepth	chr10	51187776	51394997	98
ExomeDepth	chr10	51469746	51472793	64
ExomeDepth	chr10	51599741	51613451	23
ExomeDepth	chr10	51623418	51632075	22
ExomeDepth	chr10	51837683	52000544	97
ExomeDepth	chr10	81284563	81286548	65
ExomeDepth	chr10	81463289	81610967	133
ExomeDepth	chr10	82006934	82009600	57
ExomeDepth	chr10	124341069	124354252	110
ExomeDepth	chr10	124359388	124359708	18
ExomeDepth	chr10	124361213	124376861	66
ExomeDepth	chr10	135438534	135439558	36
ExomeDepth	chr11	86509	180467	119
ExomeDepth	chr11	4967282	4968464	19
ExomeDepth	chr11	4975944	4977103	95
ExomeDepth	chr11	5270516	5271184	81
ExomeDepth	chr11	5798840	5800030	38
ExomeDepth	chr11	7817351	7818660	30
ExomeDepth	chr11	18955207	18956463	33
ExomeDepth	chr11	55032263	55038496	64
ExomeDepth	chr11	55370855	55419465	92
ExomeDepth	chr11	60975339	61013590	43
ExomeDepth	chr11	71290615	71291059	18
ExomeDepth	chr11	89485771	89820481	158
ExomeDepth	chr11	117006181	117009398	97
ExomeDepth	chr11	117077313	117079834	61
ExomeDepth	chr12	67809	149210	102
ExomeDepth	chr12	8374311	8388196	23
ExomeDepth	chr12	9446011	9446669	51
ExomeDepth	chr12	9446799	9456935	66
ExomeDepth	chr12	9589520	9590302	23
ExomeDepth	chr12	9590444	9591102	29
ExomeDepth	chr12	9633020	9726156	104
ExomeDepth	chr12	10583545	10595041	37
ExomeDepth	chr12	11243785	11244973	25
ExomeDepth	chr12	11505955	11508612	22
ExomeDepth	chr12	52865409	52867673	85
ExomeDepth	chr12	105370404	105371823	31
ExomeDepth	chr12	131953835	131954154	41
ExomeDepth	chr12	132148272	132148591	43
ExomeDepth	chr13	21729044	21746890	33
ExomeDepth	chr13	24468128	24468977	26
ExomeDepth	chr14	19487192	20404933	95
ExomeDepth	chr14	74004143	74010531	152
ExomeDepth	chr14	106053096	106053718	79
ExomeDepth	chr14	106064043	106175139	40
ExomeDepth	chr14	106372860	106380290	134
ExomeDepth	chr14	106478079	106478660	88
ExomeDepth	chr14	106539008	106573738	106
ExomeDepth	chr14	106725183	106725768	64
ExomeDepth	chr14	106790936	106816236	122
ExomeDepth	chr14	106922043	106937506	20
ExomeDepth	chr14	107095050	107131534	92
ExomeDepth	chr15	20317931	21371193	87
ExomeDepth	chr15	22015990	22028445	46
ExomeDepth	chr15	22156664	22567147	100
ExomeDepth	chr15	22705160	22706923	19
ExomeDepth	chr15	22708499	22714031	40
ExomeDepth	chr15	22739248	22743698	26
ExomeDepth	chr15	23309914	23335730	36
ExomeDepth	chr15	23406171	23445618	46
ExomeDepth	chr15	23571976	23573429	22
ExomeDepth	chr15	23690269	23690598	101
ExomeDepth	chr15	28629218	28631046	46
ExomeDepth	chr15	28767563	28772709	36
ExomeDepth	chr15	28773563	28776448	18
ExomeDepth	chr15	28882016	28953727	113
ExomeDepth	chr15	30375091	30444928	65
ExomeDepth	chr15	30502487	30665518	52
ExomeDepth	chr15	30669065	30675764	19
ExomeDepth	chr15	30695840	30697553	18
ExomeDepth	chr15	30697622	30698046	18
ExomeDepth	chr15	30699006	30699885	18
ExomeDepth	chr15	30844080	30863337	53
ExomeDepth	chr15	32449639	32455743	81
ExomeDepth	chr15	32607094	32747938	88
ExomeDepth	chr15	32885554	32893116	42
ExomeDepth	chr15	34673567	34674800	30
ExomeDepth	chr15	34677112	34702901	33
ExomeDepth	chr15	34781122	34849123	87
ExomeDepth	chr15	43856123	43871486	23
ExomeDepth	chr15	43873078	43873762	21
ExomeDepth	chr15	43873965	43887821	19
ExomeDepth	chr15	43887977	43890640	47
ExomeDepth	chr15	43904815	43906824	46
ExomeDepth	chr15	43955674	43969964	18
ExomeDepth	chr15	43976219	43987653	19
ExomeDepth	chr15	43987809	43990461	28
ExomeDepth	chr15	44004277	44006286	26
ExomeDepth	chr15	45364376	45364818	32
ExomeDepth	chr15	72930981	72932020	27
ExomeDepth	chr15	72932081	72957586	97
ExomeDepth	chr15	72957827	72958771	21
ExomeDepth	chr15	74363163	74364107	20
ExomeDepth	chr15	74364348	74364781	25
ExomeDepth	chr15	74364916	74365325	22
ExomeDepth	chr15	74366353	74373221	32
ExomeDepth	chr15	74389430	74390939	68
ExomeDepth	chr15	75555446	75586904	52
ExomeDepth	chr15	79065385	79065708	21
ExomeDepth	chr15	82590744	83213652	104
ExomeDepth	chr15	84904457	84911499	28
ExomeDepth	chr15	84967366	85056188	31
ExomeDepth	chr15	85736338	85787434	97
ExomeDepth	chr15	100348313	100348672	87
ExomeDepth	chr15	102462292	102518674	64
ExomeDepth	chr16	61662	68200	129
ExomeDepth	chr16	213003	213322	30
ExomeDepth	chr16	1278484	1280070	19
ExomeDepth	chr16	2627301	2627681	32
ExomeDepth	chr16	2672511	2693005	42
ExomeDepth	chr16	3131545	3132109	63
ExomeDepth	chr16	14784207	14858247	25
ExomeDepth	chr16	14960257	14960778	27
ExomeDepth	chr16	14988739	15124100	97
ExomeDepth	chr16	15456195	15458083	83
ExomeDepth	chr16	16329575	16489101	126
ExomeDepth	chr16	18411705	18531145	120
ExomeDepth	chr16	18535580	18570301	73
ExomeDepth	chr16	18584177	18604144	25
ExomeDepth	chr16	21391343	21391664	26
ExomeDepth	chr16	21412183	21495881	65
ExomeDepth	chr16	21517238	21517566	23
ExomeDepth	chr16	21530949	21531854	18
ExomeDepth	chr16	21544077	21548318	19
ExomeDepth	chr16	21558609	21561821	19
ExomeDepth	chr16	21742044	21742453	20
ExomeDepth	chr16	21763091	21771971	27
ExomeDepth	chr16	21845871	21849222	20
ExomeDepth	chr16	21854562	21863501	48
ExomeDepth	chr16	21901264	21907128	32
ExomeDepth	chr16	22445897	22446281	21
ExomeDepth	chr16	22492203	22492522	27
ExomeDepth	chr16	22493010	22544334	34
ExomeDepth	chr16	22544790	22580756	63
ExomeDepth	chr16	22584458	22584838	18
ExomeDepth	chr16	28352643	28415031	86
ExomeDepth	chr16	28424857	28478370	52
ExomeDepth	chr16	28617078	28621518	53
ExomeDepth	chr16	28655851	28726944	100
ExomeDepth	chr16	28735537	28788955	51
ExomeDepth	chr16	29049831	29062411	64
ExomeDepth	chr16	29442496	29448011	29
ExomeDepth	chr16	29448347	29490420	63
ExomeDepth	chr16	29493580	29494106	18
ExomeDepth	chr16	29494842	29511729	52
ExomeDepth	chr16	29549369	29555778	19
ExomeDepth	chr16	30208209	30312732	125
ExomeDepth	chr16	32063251	32179297	49
ExomeDepth	chr16	32181918	32182618	18
ExomeDepth	chr16	32187357	32193283	42
ExomeDepth	chr16	32264507	32489580	56
ExomeDepth	chr16	32685822	33006793	115
ExomeDepth	chr16	33013432	33021369	26
ExomeDepth	chr16	33106221	33121325	37
ExomeDepth	chr16	33121762	33263746	24
ExomeDepth	chr16	33372579	33630622	45
ExomeDepth	chr16	33707834	33710775	25
ExomeDepth	chr16	33718128	33718493	19
ExomeDepth	chr16	33736406	33786669	114
ExomeDepth	chr16	55801188	55840387	148
ExomeDepth	chr16	55844356	55863054	70
ExomeDepth	chr16	55866764	55867151	28
ExomeDepth	chr16	69996494	69997029	26
ExomeDepth	chr16	70160972	70179785	66
ExomeDepth	chr16	70181239	70236554	123
ExomeDepth	chr16	72091067	72092641	22
ExomeDepth	chr16	74368575	74368979	20
ExomeDepth	chr16	74385875	74386451	34
ExomeDepth	chr16	74394386	74455279	84
ExomeDepth	chr16	90228880	90252619	75
ExomeDepth	chr17	13927657	13928927	44
ExomeDepth	chr17	15501709	15508842	29
ExomeDepth	chr17	15516774	15517495	22
ExomeDepth	chr17	15539281	15539770	21
ExomeDepth	chr17	15641938	15642306	20
ExomeDepth	chr17	16667174	16749091	45
ExomeDepth	chr17	18330279	18456772	62
ExomeDepth	chr17	18585397	18585716	40
ExomeDepth	chr17	18945001	19125772	104
ExomeDepth	chr17	20353185	20360198	56
ExomeDepth	chr17	20361414	20361781	19
ExomeDepth	chr17	20370622	20406483	55
ExomeDepth	chr17	20424975	20448580	77
ExomeDepth	chr17	25965072	25965477	33
ExomeDepth	chr17	25969050	25969376	30
ExomeDepth	chr17	25972211	25972619	18
ExomeDepth	chr17	34490579	34806653	129
ExomeDepth	chr17	36285410	36385163	63
ExomeDepth	chr17	36398037	36398435	21
ExomeDepth	chr17	39421473	39427907	99
ExomeDepth	chr17	43559584	43565286	72
ExomeDepth	chr17	43591141	43596871	32
ExomeDepth	chr17	44372329	44771475	98
ExomeDepth	chr17	57656692	57657354	23
ExomeDepth	chr17	60342188	60344213	48
ExomeDepth	chr17	60368090	60369568	27
ExomeDepth	chr17	81081709	81188258	85
ExomeDepth	chr18	116747	117413	21
ExomeDepth	chr18	11644198	11644983	39
ExomeDepth	chr18	44542686	44556279	195
ExomeDepth	chr19	106994	182890	41
ExomeDepth	chr19	7030553	7057008	62
ExomeDepth	chr19	7058322	7058686	28
ExomeDepth	chr19	14877626	14877948	25
ExomeDepth	chr19	20508170	20520028	28
ExomeDepth	chr19	20577329	20579470	20
ExomeDepth	chr19	20591698	20592019	26
ExomeDepth	chr19	35862135	35863405	75
ExomeDepth	chr19	39261467	39262829	39
ExomeDepth	chr19	39263476	39264391	21
ExomeDepth	chr19	40368283	40400899	191
ExomeDepth	chr19	41327081	41327570	76
ExomeDepth	chr19	41349600	41356443	65
ExomeDepth	chr19	41381497	41381817	23
ExomeDepth	chr19	41627807	41628211	22
ExomeDepth	chr19	43702043	43763267	96
ExomeDepth	chr19	46627038	46628207	19
ExomeDepth	chr19	50462553	50464511	20
ExomeDepth	chr19	50472750	50474705	66
ExomeDepth	chr19	52146546	52150075	110
ExomeDepth	chr19	53926115	53926714	20
ExomeDepth	chr19	54723603	54746725	126
ExomeDepth	chr19	54801918	54804764	180
ExomeDepth	chr19	55236669	55299954	147
ExomeDepth	chr19	55301414	55367475	165
ExomeDepth	chr19	56270233	56284697	87
ExomeDepth	chr2	74011270	74036084	24
ExomeDepth	chr2	87121766	87212094	68
ExomeDepth	chr2	87212557	87215038	24
ExomeDepth	chr2	87221891	87416304	49
ExomeDepth	chr2	87420391	87422168	19
ExomeDepth	chr2	88013466	88125471	54
ExomeDepth	chr2	88272726	88273045	30
ExomeDepth	chr2	89345455	89346035	80
ExomeDepth	chr2	89416705	89417381	19
ExomeDepth	chr2	89544758	89630219	68
ExomeDepth	chr2	89923494	89924187	19
ExomeDepth	chr2	89952808	89953508	21
ExomeDepth	chr2	89975667	90260370	47
ExomeDepth	chr2	96135107	96145347	22
ExomeDepth	chr2	96262886	96291859	35
ExomeDepth	chr2	96457753	96463734	38
ExomeDepth	chr2	96564755	96572706	20
ExomeDepth	chr2	96692341	96698322	62
ExomeDepth	chr2	97779417	97779775	19
ExomeDepth	chr2	97864116	98166063	95
ExomeDepth	chr2	107055350	107074302	24
ExomeDepth	chr2	108454545	108473499	28
ExomeDepth	chr2	110551968	110682049	57
ExomeDepth	chr2	110843161	110845353	19
ExomeDepth	chr2	111037115	111327527	60
ExomeDepth	chr2	113127510	113138613	38
ExomeDepth	chr2	113148429	113170252	35
ExomeDepth	chr2	114239552	114258198	85
ExomeDepth	chr2	114369259	114379853	38
ExomeDepth	chr2	130834460	130858527	34
ExomeDepth	chr2	130865475	130865860	18
ExomeDepth	chr2	130867980	130869875	20
ExomeDepth	chr2	130955753	130956187	58
ExomeDepth	chr2	131223031	131329629	64
ExomeDepth	chr2	131368944	131369667	25
ExomeDepth	chr2	131381495	131412808	23
ExomeDepth	chr2	131996712	132010268	20
ExomeDepth	chr2	132289063	132289548	20
ExomeDepth	chr2	152437162	152446755	34
ExomeDepth	chr2	152449425	152465156	52
ExomeDepth	chr2	241621526	241622437	36
ExomeDepth	chr2	241631148	241634130	50
ExomeDepth	chr20	1568941	1592450	173
ExomeDepth	chr20	26061664	26063736	60
ExomeDepth	chr20	47942080	47942404	52
ExomeDepth	chr21	9825621	9826412	28
ExomeDepth	chr21	9873895	9909459	80
ExomeDepth	chr21	14982498	15017250	101
ExomeDepth	chr22	16255666	16256421	19
ExomeDepth	chr22	16266870	16267189	23
ExomeDepth	chr22	16277634	16277999	19
ExomeDepth	chr22	16279077	16354137	72
ExomeDepth	chr22	16967861	16968606	30
ExomeDepth	chr22	17171024	17265383	159
ExomeDepth	chr22	18668374	18669502	21
ExomeDepth	chr22	18671116	18671577	20
ExomeDepth	chr22	18671715	18672162	19
ExomeDepth	chr22	18717515	18874618	126
ExomeDepth	chr22	20328340	20460900	163
ExomeDepth	chr22	20610344	20657774	127
ExomeDepth	chr22	20712045	20714181	41
ExomeDepth	chr22	21065448	21067270	81
ExomeDepth	chr22	21532599	21532918	18
ExomeDepth	chr22	21533921	21539942	39
ExomeDepth	chr22	21567860	21568288	18
ExomeDepth	chr22	21570136	21576556	35
ExomeDepth	chr22	21579499	21579818	27
ExomeDepth	chr22	21661782	21724610	39
ExomeDepth	chr22	21738549	21743191	29
ExomeDepth	chr22	21827446	21831073	102
ExomeDepth	chr22	21837112	21838580	32
ExomeDepth	chr22	21846178	21846507	26
ExomeDepth	chr22	22312094	22312473	24
ExomeDepth	chr22	22578187	22578566	66
ExomeDepth	chr22	22977463	22978812	40
ExomeDepth	chr22	23243323	23249008	62
ExomeDepth	chr22	23478440	23478767	22
ExomeDepth	chr22	24283186	24302751	84
ExomeDepth	chr22	24324660	24325314	74
ExomeDepth	chr22	24342201	24397967	164
ExomeDepth	chr22	25428428	25445504	75
ExomeDepth	chr22	39357294	39357805	63
ExomeDepth	chr22	39360479	39388509	121
ExomeDepth	chr22	42522418	42526897	63
ExomeDepth	chr22	42899006	42899424	55
ExomeDepth	chr22	42904923	42952221	63
ExomeDepth	chr3	11912603	11912994	18
ExomeDepth	chr3	75648605	75648924	21
ExomeDepth	chr3	75679904	75680233	26
ExomeDepth	chr3	75713357	75791035	116
ExomeDepth	chr3	195345412	195456707	71
ExomeDepth	chr3	195473888	195476116	30
ExomeDepth	chr3	195694225	195712780	47
ExomeDepth	chr3	197896547	197896866	20
ExomeDepth	chr4	4128913	4159007	121
ExomeDepth	chr4	9162403	9252026	128
ExomeDepth	chr4	9252065	9370940	95
ExomeDepth	chr4	9461226	9471783	104
ExomeDepth	chr4	69179758	69875949	183
ExomeDepth	chr4	70146087	70160642	70
ExomeDepth	chr4	75314628	75320737	22
ExomeDepth	chr4	75480726	75490496	35
ExomeDepth	chr4	190946647	190948447	31
ExomeDepth	chr5	711939	843968	148
ExomeDepth	chr5	847526	847909	18
ExomeDepth	chr5	21481494	21497443	106
ExomeDepth	chr5	34179504	34193818	50
ExomeDepth	chr5	68860715	69826440	137
ExomeDepth	chr5	70070414	70299729	53
ExomeDepth	chr5	70306996	70308893	25
ExomeDepth	chr5	70316423	70530399	122
ExomeDepth	chr5	98858044	98859318	62
ExomeDepth	chr5	98868235	98868569	24
ExomeDepth	chr5	99726931	99727581	21
ExomeDepth	chr5	140554591	140560109	60
ExomeDepth	chr5	147553666	147554071	66
ExomeDepth	chr5	175386858	175394419	147
ExomeDepth	chr5	175517239	175520448	24
ExomeDepth	chr5	175523501	175525717	22
ExomeDepth	chr5	177155755	177175873	124
ExomeDepth	chr5	177302400	177305977	62
ExomeDepth	chr5	180375183	180429963	112
ExomeDepth	chr6	292366	292742	21
ExomeDepth	chr6	3177277	3180161	30
ExomeDepth	chr6	28478367	33424468	201
ExomeDepth	chr6	35754674	35765185	57
ExomeDepth	chr6	132021490	132022708	19
ExomeDepth	chr6	139143840	139145063	21
ExomeDepth	chr6	150343027	150343562	42
ExomeDepth	chr6	160131879	160133273	56
ExomeDepth	chr6	161033912	161056422	107
ExomeDepth	chr6	167590292	167590755	22
ExomeDepth	chr6	167593949	167594354	18
ExomeDepth	chr6	167595068	167595463	19
ExomeDepth	chr6	167787706	167794962	145
ExomeDepth	chr6	167797542	167798032	57
ExomeDepth	chr7	5938242	6018539	102
ExomeDepth	chr7	6785507	6845868	120
ExomeDepth	chr7	6859342	6864509	23
ExomeDepth	chr7	31591352	31591726	21
ExomeDepth	chr7	38279450	38279900	61
ExomeDepth	chr7	38299514	38299964	18
ExomeDepth	chr7	38388618	38393853	36
ExomeDepth	chr7	56438606	56441535	66
ExomeDepth	chr7	56879387	56891675	33
ExomeDepth	chr7	57071104	57085711	93
ExomeDepth	chr7	62751738	62764404	85
ExomeDepth	chr7	62809904	62917224	105
ExomeDepth	chr7	63020396	63034013	25
ExomeDepth	chr7	63081257	63097108	56
ExomeDepth	chr7	64646663	64646984	45
ExomeDepth	chr7	64973666	64973985	18
ExomeDepth	chr7	64990552	65154477	70
ExomeDepth	chr7	72450294	72616422	53
ExomeDepth	chr7	72617426	72617758	19
ExomeDepth	chr7	72618363	72641665	45
ExomeDepth	chr7	72665376	72680847	20
ExomeDepth	chr7	74160614	74172506	56
ExomeDepth	chr7	74194999	74195348	23
ExomeDepth	chr7	74216196	74234775	28
ExomeDepth	chr7	74239305	74268142	54
ExomeDepth	chr7	74327993	74457437	31
ExomeDepth	chr7	74541495	74559915	20
ExomeDepth	chr7	74582256	74814807	56
ExomeDepth	chr7	74867076	75021817	64
ExomeDepth	chr7	76063183	76063651	76
ExomeDepth	chr7	76121378	76129998	74
ExomeDepth	chr7	76151148	76168270	86
ExomeDepth	chr7	76624697	76625085	19
ExomeDepth	chr7	76629262	76629866	19
ExomeDepth	chr7	76641068	76676415	40
ExomeDepth	chr7	76684329	76684821	18
ExomeDepth	chr7	76685734	76686058	18
ExomeDepth	chr7	99815994	99816372	23
ExomeDepth	chr7	100331504	100336302	40
ExomeDepth	chr7	101988437	101992700	51
ExomeDepth	chr7	102125376	102330343	100
ExomeDepth	chr7	141766204	141793553	89
ExomeDepth	chr7	142478581	142482510	163
ExomeDepth	chr7	143268791	143271402	50
ExomeDepth	chr7	143296282	143424758	103
ExomeDepth	chr7	143452260	143510226	46
ExomeDepth	chr7	143880477	144072053	90
ExomeDepth	chr8	115946	153004	51
ExomeDepth	chr8	7131585	7138270	74
ExomeDepth	chr8	7146829	7152777	21
ExomeDepth	chr8	7153109	7154014	27
ExomeDepth	chr8	7182204	7404812	111
ExomeDepth	chr8	7406477	7468700	83
ExomeDepth	chr8	7538342	7538661	19
ExomeDepth	chr8	7627072	7916687	169
ExomeDepth	chr8	11970020	12051333	129
ExomeDepth	chr8	12216257	12338513	91
ExomeDepth	chr8	39311450	39349571	57
ExomeDepth	chr8	86566790	86569009	19
ExomeDepth	chr8	86573627	86575846	57
ExomeDepth	chr8	145192668	145194507	19
ExomeDepth	chr8	145314683	145439715	136
ExomeDepth	chr8	145483736	145491326	42
ExomeDepth	chr9	12094	35662	88
ExomeDepth	chr9	116765	123528	40
ExomeDepth	chr9	178660	179080	19
ExomeDepth	chr9	39085549	39085921	41
ExomeDepth	chr9	39887243	39891221	33
ExomeDepth	chr9	40332416	40337612	35
ExomeDepth	chr9	40491500	40784919	98
ExomeDepth	chr9	41311269	41602340	27
ExomeDepth	chr9	42368294	43133553	33
ExomeDepth	chr9	43609253	43844412	146
ExomeDepth	chr9	43849536	43849943	19
ExomeDepth	chr9	43853365	43853752	18
ExomeDepth	chr9	43860941	43920552	49
ExomeDepth	chr9	44245443	44246145	25
ExomeDepth	chr9	45376714	45377032	27
ExomeDepth	chr9	45733497	45733933	21
ExomeDepth	chr9	46843593	46845214	25
ExomeDepth	chr9	65488148	65662154	90
ExomeDepth	chr9	66553073	66554783	22
ExomeDepth	chr9	67330904	67331223	22
ExomeDepth	chr9	67926752	67938867	45
ExomeDepth	chr9	67947734	67988061	28
ExomeDepth	chr9	69112855	69443262	61
ExomeDepth	chr9	69721238	69721759	19
ExomeDepth	chr9	70176621	70483394	38
ExomeDepth	chr9	70484272	70484684	19
ExomeDepth	chr9	70863607	70912885	24
ExomeDepth	chr9	84544875	84547985	29
ExomeDepth	chr9	99700544	99701608	18
ExomeDepth	chr9	99960451	99961841	26
ExomeDepth	chr9	135939663	135942855	19
ExomeDepth	chr9	135943963	135947272	24
ExomeDepth	chr9	135957756	135960470	51
ExomeDepth	chr9	137741028	137741639	57
ExomeDepth	chr9	138927082	138942446	57

## Sheet: Supplementary table S2.
Gene	Chromosome	Start	End	MS	CV		OMIM number	Tools
GSTM2,NM_001142368,ENST00000369831,ENST00000442650,ENST00000414179,ENST00000460717	chr1	110224231	110224676	0.539326	0.22	OMIM:GSTM2	138380	CNMOPS
ENST00000490021,ENST00000369831,ENST00000483399	chr1	110250942	110251263	0.758567	0.26			CNMOPS
ACOT2,NR_046028,NM_001364177,NM_001364178,NM_006821,ENST00000538782,ENST00000238651,CCDS9816	chr14	74035817	74036750	0.82458	0.21	OMIM:ACOT2	609972	CNMOPS
ACOT2,NR_046028,NM_001364177,NM_001364178,NM_006821,ENST00000538782,ENST00000238651,CCDS9816	chr14	74040050	74040426	0.712766	0.11	OMIM:ACOT2	609972	CNMOPS
ACOT2,NR_046028,NM_001364177,NM_006821,ENST00000538782,ENST00000238651,ENST00000557857,CCDS9816	chr14	74041535	74042389	0.577869	0.29	OMIM:ACOT2	609972	CNMOPS
ENST00000390597	chr14	106494075	106494670	0.936695	0.15			CNMOPS
ENST00000390598	chr14	106518375	106518956	0.631956	0.13			CNMOPS
LGALS9,NM_009587,NR_024043,NM_002308,NM_001330163,ENST00000467111,ENST00000313648,ENST00000584386,ENST00000584605,ENST00000577392,ENST00000584661,ENST00000395473,ENST00000583671,ENST00000448970,ENST00000579930,ENST00000302228,ENST00000310394,ENST00000580779,ENST00000413914,CCDS11222,CCDS32592	chr17	25967520	25968061	0.86984	0.16	OMIM:LGALS9	601879	CNMOPS
LGALS9,NM_009587,NR_024043,NM_002308,NM_001330163,ENST00000578944,ENST00000467111,ENST00000313648,ENST00000584386,ENST00000577392,ENST00000584661,ENST00000395473,ENST00000581710,ENST00000302228,ENST00000310394,ENST00000580779,ENST00000413914,CCDS11222,CCDS32592	chr17	25970540	25970870	0.70101	0.25	OMIM:LGALS9	601879	CNMOPS
ENST00000390252	chr2	89384635	89385316	0.390969	0.12			CNMOPS
ENST00000479981	chr2	89399311	89399977	0.5254	0.15			CNMOPS
-	chr2	89441890	89442808	0.619281	0.11			CNMOPS
ENST00000390256	chr2	89459116	89460003	0.592446	0.18			CNMOPS
THOC3,NM_032361,ENST00000511062,ENST00000514861,ENST00000513006,ENST00000513482,ENST00000265097,ENST00000514250,CCDS4397	chr5	175394844	175395407	0.592362	0.27	OMIM:THOC3	606929	CNMOPS
ENST00000503996	chr7	142470146	142470467	0.931464	0.17			CNMOPS
ENST00000539842,ENST00000503996	chr7	142470507	142470831	0.852881	0.23			CNMOPS
-	chr7	142493850	142495562	1	0.23			CNMOPS
NBPF26,LOC100996740,NBPF19,NM_001351372,NM_001351365,NR_148945,ENST00000310701,ENST00000436356,ENST00000448574,ENST00000444640,ENST00000369219,ENST00000426874,ENST00000392972,ENST00000431121,ENST00000458135	chr1	148022770	148023217	0.112975	0.19	OMIM:NBPF19	614006	CNVKIT
-	chr1	149279377	149279915	0.653346	0.19			CNVKIT
LOC644634,NR_145442,ENST00000433084	chr1	149290311	149291119	0.517946	0.16			CNVKIT
FCGR2C,NR_047648,NM_201563,ENST00000465075,ENST00000367962,ENST00000403078,ENST00000367960,ENST00000466542,ENST00000540048,ENST00000537821,ENST00000473530,ENST00000502411,ENST00000496692	chr1	161551034	161551727	0.5	0.2	PSEUDO:FCGR2C,OMIM:FCGR2C	612169	CNVKIT
FCGR2C,NR_047648,NM_201563,ENST00000465075,ENST00000367962,ENST00000473712,ENST00000403078,ENST00000428605,ENST00000482226,ENST00000367960,ENST00000466542,ENST00000540048,ENST00000537821,ENST00000473530,ENST00000502411,ENST00000496692	chr1	161558037	161558416	0.5	0.22	PSEUDO:FCGR2C,OMIM:FCGR2C	612169	CNVKIT
FCGR2B,NM_004001,NM_001002275,NM_001190828,NM_001002274,NM_001002273,ENST00000485778,ENST00000367962,ENST00000403078,ENST00000428605,ENST00000367960,ENST00000236937,ENST00000367961,ENST00000358671,ENST00000480308	chr1	161632838	161633531	0.5	0.21	OMIM:FCGR2B	604590	CNVKIT
DMBT1,NM_001320644,NM_007329,NM_004406,NM_017579,ENST00000344338,ENST00000330163,ENST00000368909,ENST00000368955,ENST00000368956,ENST00000359586,ENST00000338354,CCDS44490,CCDS44491,CCDS44492	chr10	124354630	124354950	0.39375	0.29	OMIM:DMBT1	601969	CNVKIT
DMBT1,NM_001320644,NM_007329,NM_004406,NM_017579,ENST00000344338,ENST00000330163,ENST00000368909,ENST00000368955,ENST00000368956,ENST00000359586,ENST00000338354,CCDS44490,CCDS44491,CCDS44492	chr10	124354967	124355297	0.399242	0.27	OMIM:DMBT1	601969	CNVKIT
DMBT1,NM_001320644,NM_007329,NM_004406,NM_017579,ENST00000344338,ENST00000330163,ENST00000368909,ENST00000368955,ENST00000368956,ENST00000359586,ENST00000338354,CCDS44490,CCDS44491,CCDS44492	chr10	124356412	124356809	0.534425	0.22	OMIM:DMBT1	601969	CNVKIT
DMBT1,NM_001320644,NM_007329,NM_004406,NM_017579,ENST00000344338,ENST00000330163,ENST00000368909,ENST00000368955,ENST00000368956,ENST00000359586,ENST00000338354,CCDS44490,CCDS44491,CCDS44492	chr10	124360307	124360627	0.267188	0.32	OMIM:DMBT1	601969	CNVKIT
ENST00000425409	chr10	135477847	135478241	0.173858	0.58			CNVKIT
ENST00000425409	chr10	135478329	135478961	0	0.41			CNVKIT
-	chr10	135479447	135479767	0	0.51			CNVKIT
ENST00000556872	chr10	135480358	135481551	0.001886	0.29			CNVKIT
ENST00000556872	chr10	135481639	135482271	0	0.46			CNVKIT
-	chr10	135482757	135483077	0	0.49			CNVKIT
ENST00000553748,ENST00000314150	chr10	135483668	135484861	0.001886	0.3			CNVKIT
ENST00000553748,ENST00000314150	chr10	135484949	135485581	0	0.43			CNVKIT
ENST00000314150	chr10	135486066	135486386	0	0.53			CNVKIT
ENST00000556057,ENST00000314150	chr10	135486977	135488170	0.031224	0.29			CNVKIT
ENST00000556057,ENST00000314150	chr10	135488258	135488890	0.05538	0.42			CNVKIT
-	chr10	135489376	135489696	0	0.53			CNVKIT
ENST00000420742,ENST00000554103	chr10	135490276	135491469	0.029757	0.25			CNVKIT
ENST00000420742,ENST00000554103	chr10	135491557	135492189	0	0.39			CNVKIT
ENST00000420742	chr10	135492675	135492995	0	0.56			CNVKIT
ENST00000555635,ENST00000420742	chr10	135493586	135494779	0.001886	0.29			CNVKIT
ENST00000555635,ENST00000420742	chr10	135494867	135495499	0	0.42			CNVKIT
-	chr10	135495985	135496305	0	0.5			CNVKIT
ENST00000536415,ENST00000557077	chr10	135496885	135498078	0.000419	0.3			CNVKIT
ENST00000536415,ENST00000557077	chr10	135498166	135498798	0	0.4			CNVKIT
ENST00000411632	chr10	135505672	135506075	0.388337	0.33			CNVKIT
-	chr10	135508031	135508350	0.225183	0.61			CNVKIT
-	chr10	135515442	135516132	0.041063	0.23			CNVKIT
MUC5B,NM_002458,ENST00000447027,ENST00000529681,CCDS44515	chr11	1261988	1273141	0.622209	0.23	OMIM:MUC5B	600770	CNVKIT
TRIM48,NM_024114	chr11	55029530	55029850	0.607031	0.33			CNVKIT
MUC19,NM_173600,ENST00000454784	chr12	40872767	40877972	0.979555	0.27	OMIM:MUC19	612170	CNVKIT
MUC19,NM_173600,ENST00000454784	chr12	40877989	40885145	0.791562	0.28	OMIM:MUC19	612170	CNVKIT
PRR20B,PRR20C,PRR20A,PRR20E,PRR20D,NM_001130404,NM_001130406,NM_001130405,NM_001130407,NM_198441,ENST00000377931	chr13	57715280	57715600	0	0.42			CNVKIT
PRR20B,PRR20C,PRR20A,PRR20E,PRR20D,NM_001130404,NM_001130406,NM_001130405,NM_001130407,NM_198441,ENST00000377931,CCDS31981	chr13	57716400	57717167	0	0.41			CNVKIT
PRR20B,PRR20C,PRR20A,PRR20E,PRR20D,NM_001130404,NM_001130406,NM_001130405,NM_001130407,NM_198441,ENST00000377930	chr13	57721850	57722170	0	0.43			CNVKIT
PRR20B,PRR20C,PRR20A,PRR20E,PRR20D,NM_001130404,NM_001130406,NM_001130405,NM_001130407,NM_198441,ENST00000377930,CCDS45053	chr13	57722970	57723737	0	0.42			CNVKIT
PRR20B,PRR20C,PRR20A,PRR20E,PRR20D,NM_001130404,NM_001130406,NM_001130405,NM_001130407,NM_198441,ENST00000544357	chr13	57728423	57728743	0	0.42			CNVKIT
PRR20B,PRR20C,PRR20A,PRR20E,PRR20D,NM_001130404,NM_001130406,NM_001130405,NM_001130407,NM_198441,ENST00000544357,CCDS45054	chr13	57729543	57730310	0	0.43			CNVKIT
PRR20B,PRR20C,PRR20A,PRR20E,PRR20D,NM_001130404,NM_001130406,NM_001130405,NM_001130407,NM_198441,ENST00000452123	chr13	57734994	57735314	0	0.39			CNVKIT
PRR20B,PRR20C,PRR20A,PRR20E,PRR20D,NM_001130404,NM_001130406,NM_001130405,NM_001130407,NM_198441,ENST00000452123,CCDS45055	chr13	57736114	57736881	0	0.42			CNVKIT
PRR20B,PRR20C,PRR20A,PRR20E,PRR20D,NM_001130404,NM_001130406,NM_001130405,NM_001130407,NM_198441,ENST00000434815	chr13	57741559	57741879	0	0.45			CNVKIT
PRR20B,PRR20C,PRR20A,PRR20E,PRR20D,NM_001130404,NM_001130406,NM_001130405,NM_001130407,NM_198441,ENST00000445351,ENST00000434815,CCDS45056	chr13	57742679	57743446	0	0.44			CNVKIT
ENST00000514609	chr14	19110107	19110427	0.788802	0.19			CNVKIT
OR11H12,NM_001013354,ENST00000550708,CCDS32017	chr14	19377438	19378649	0.336567	0.23			CNVKIT
ENST00000550518,ENST00000550928,ENST00000548656	chr14	19412669	19412989	0.364844	0.23			CNVKIT
-	chr14	19485837	19486157	0.285417	0.3			CNVKIT
ENST00000338912	chr15	20169904	20170491	0.832198	0.18			CNVKIT
-	chr15	20219269	20219588	0.462121	0.31			CNVKIT
-	chr15	20229791	20230112	0.399533	0.45			CNVKIT
ENST00000553953	chr15	20278951	20279562	0.502182	0.31			CNVKIT
-	chr15	20314084	20314404	0.277344	0.64			CNVKIT
-	chr15	20317520	20317840	0.286979	0.37			CNVKIT
ENST00000500487	chr15	21967644	21967965	0.457425	0.7			CNVKIT
-	chr15	22049193	22049513	0.392187	0.44			CNVKIT
POTEB3,POTEB2,POTEB,NR_102390,NM_001277303,NR_102391,NM_207355,NM_001277304,ENST00000435397,ENST00000439682,CCDS59250	chr15	22051771	22052092	0.375909	0.35	OMIM:POTEB	608912	CNVKIT
POTEB3,POTEB2,POTEB,NR_102390,NM_001277303,NR_102391,NM_207355,NM_001277304,ENST00000435397,ENST00000439682,CCDS59250	chr15	22053527	22053847	0.398177	0.37	OMIM:POTEB	608912	CNVKIT
POTEB3,POTEB2,POTEB,NR_102390,NM_001277303,NR_102391,NM_207355,NM_001277304,ENST00000435397,ENST00000439682,CCDS59250	chr15	22062136	22062584	0.327381	0.42	OMIM:POTEB	608912	CNVKIT
POTEB3,POTEB2,POTEB,NR_102390,NM_001277303,NR_102391,NM_207355,NM_001277304,ENST00000435397,ENST00000439682,CCDS59250	chr15	22063400	22063812	0.291262	0.38	OMIM:POTEB	608912	CNVKIT
POTEB3,POTEB2,POTEB,NR_102390,NM_001277303,NR_102391,NM_207355,NM_001277304,ENST00000435397,ENST00000439682,CCDS59250	chr15	22064819	22065186	0.268846	0.4	OMIM:POTEB	608912	CNVKIT
POTEB3,POTEB2,POTEB,NR_102390,NM_001277303,NR_102391,NR_110752,NM_207355,NM_001277304,ENST00000435397,ENST00000439682,ENST00000553662,CCDS59250	chr15	22070344	22070752	0.224469	0.39	OMIM:POTEB	608912	CNVKIT
POTEB3,POTEB2,POTEB,NR_102390,NM_001277303,NR_102391,NR_110752,NM_207355,NM_001277304,ENST00000435397,ENST00000553662,ENST00000439682,CCDS59250	chr15	22073046	22073424	0.301367	0.44	OMIM:POTEB	608912	CNVKIT
POTEB3,POTEB2,POTEB,NR_102390,NM_001277303,NR_102391,NR_110752,NM_207355,NM_001277304,ENST00000435397,ENST00000553662,ENST00000439682,CCDS59250	chr15	22074506	22074901	0.365823	0.36	OMIM:POTEB	608912	CNVKIT
POTEB3,POTEB2,POTEB,NR_102390,NM_001277303,NR_102391,NR_110752,NM_207355,NM_001277304,ENST00000435397,ENST00000553662,ENST00000439682,CCDS59250	chr15	22077450	22077770	0.190625	0.35	OMIM:POTEB	608912	CNVKIT
POTEB3,POTEB2,POTEB,NR_102390,NM_001277303,NR_102391,NR_110752,NM_207355,NM_001277304,ENST00000435397,ENST00000570157,ENST00000439682,ENST00000553662,CCDS59250	chr15	22077778	22078183	0.299794	0.37	OMIM:POTEB	608912	CNVKIT
POTEB3,POTEB2,POTEB,NR_102390,NM_001277303,NR_102391,NR_110752,NM_207355,NM_001277304,ENST00000435397,ENST00000570157,ENST00000553662,ENST00000439682,CCDS59250	chr15	22082201	22082783	0.355384	0.39	OMIM:POTEB	608912	CNVKIT
ENST00000571780,ENST00000561463	chr15	102292515	102305104	0.145842	0.24			CNVKIT
DDX11L9,LOC102725121,NR_148357,NR_051985,NR_034090,ENST00000515173,ENST00000562189,ENST00000559159	chr15	102518818	102519189	0.108266	0.27	PSEUDO:DDX11L9		CNVKIT
ENST00000567422	chr16	33366652	33366971	0.380094	0.33			CNVKIT
-	chr16	33646822	33647907	0.481336	0.13			CNVKIT
-	chr16	33648024	33648344	0.325	0.32			CNVKIT
-	chr16	33654438	33654758	0.359635	0.17			CNVKIT
ENST00000565524	chr16	33661395	33661712	0.447161	0.15			CNVKIT
ENST00000562773	chr16	33716771	33717211	0.435038	0.2			CNVKIT
ENST00000562773	chr16	33717750	33718071	0.381101	0.19			CNVKIT
ENST00000562773	chr16	33722066	33722426	0.522917	0.18			CNVKIT
ENST00000562773	chr16	33726235	33726555	0.345833	0.41			CNVKIT
ENST00000562773	chr16	33728441	33729146	0.33487	0.21			CNVKIT
ENST00000562773	chr16	33730496	33730891	0.500844	0.25			CNVKIT
PDPR,NM_017990,NM_001322119,NM_001322118,NM_001322117,ENST00000562100,ENST00000542659,ENST00000398122,ENST00000563930,ENST00000569042,ENST00000561920,ENST00000568530,ENST00000567896,ENST00000288050,ENST00000567046,ENST00000565186,ENST00000564563,CCDS45520	chr16	70179941	70180310	0.609304	0.17	OMIM:PDPR	617835	CNVKIT
ENST00000569162,ENST00000566864,ENST00000568739	chr16	90288536	90288984	0.206473	0.4			CNVKIT
GRAP,NM_006613,NM_001330148,ENST00000573099,ENST00000284154,ENST00000395635,ENST00000583020,CCDS11202	chr17	18933786	18934185	0.5	0.31	OMIM:GRAP	604330	CNVKIT
GRAP,NM_006613,NM_001330148,ENST00000573099,ENST00000284154,ENST00000395635,ENST00000583020,CCDS11202	chr17	18938021	18938462	0.5	0.32	OMIM:GRAP	604330	CNVKIT
GRAP,NM_006613,NM_001330148,ENST00000571380,ENST00000573099,ENST00000284154,ENST00000395635,ENST00000583020,CCDS11202	chr17	18939139	18939908	0.480169	0.28	OMIM:GRAP	604330	CNVKIT
-	chr22	16092777	16093097	0.279687	0.36			CNVKIT
-	chr22	16100371	16100691	0.255469	0.38			CNVKIT
BMS1P22,DUXAP8,NR_122113,NR_133911,ENST00000437781,ENST00000413768,ENST00000609679,ENST00000447898	chr22	16157398	16158018	0.479435	0.5	PSEUDO:DUXAP8		CNVKIT
BMS1P22,DUXAP8,NR_133911,NR_122113,ENST00000437781,ENST00000413768,ENST00000609679,ENST00000447898	chr22	16158643	16159173	0.439308	0.27	PSEUDO:DUXAP8		CNVKIT
BMS1P18,BMS1P22,BMS1P17,DUXAP8,NR_122113,NR_133911,NR_073459,NR_073460,ENST00000437781,ENST00000413768,ENST00000440946,ENST00000609679,ENST00000447898,ENST00000383038	chr22	16171350	16171670	0.32526	0.28	PSEUDO:DUXAP8		CNVKIT
BMS1P18,BMS1P22,BMS1P17,DUXAP8,NR_122113,NR_133911,NR_073459,NR_073460,ENST00000437781,ENST00000413768,ENST00000440946,ENST00000609679,ENST00000447898,ENST00000414726,ENST00000383038	chr22	16171893	16172213	0.287239	0.31	PSEUDO:DUXAP8		CNVKIT
POTEH,NM_001136213,ENST00000452800,ENST00000343518	chr22	16258067	16258387	0.289844	0.36	OMIM:POTEH	608913	CNVKIT
POTEH,NM_001136213,ENST00000452800,ENST00000343518	chr22	16262745	16263130	0.237662	0.3	OMIM:POTEH	608913	CNVKIT
POTEH,NM_001136213,ENST00000452800,ENST00000343518	chr22	16267999	16268369	0.333784	0.37	OMIM:POTEH	608913	CNVKIT
POTEH,NM_001136213,ENST00000452800,ENST00000343518	chr22	16269714	16270050	0.408482	0.32	OMIM:POTEH	608913	CNVKIT
POTEH-AS1,POTEH,NR_046571,NM_001136213,ENST00000422014,ENST00000452800,ENST00000343518	chr22	16275008	16275419	0.347526	0.39	OMIM:POTEH	608913	CNVKIT
-	chr22	16355171	16355491	0.288542	0.3			CNVKIT
FAM230D,NR_136570,ENST00000434390	chr22	18672495	18672815	0.216667	0.42			CNVKIT
FAM230D,NR_136570,ENST00000434390	chr22	18673816	18674136	0.186979	0.28			CNVKIT
FAM230D,NR_136570,ENST00000434390	chr22	18678777	18679138	0.135734	0.27			CNVKIT
FAM230D,NR_136570,ENST00000434390	chr22	18681718	18682175	0.056528	0.25			CNVKIT
FAM230D,NR_136570,ENST00000434390	chr22	18682293	18682688	0.006329	0.31			CNVKIT
FAM230D,NR_136570,ENST00000434390	chr22	18684969	18685352	0.089426	0.45			CNVKIT
FAM230D,NR_136570,ENST00000434390	chr22	18685813	18686196	0.207789	0.53			CNVKIT
FAM230D,NR_136570,ENST00000434390	chr22	18688409	18688792	0.070496	0.46			CNVKIT
FAM230G,NR_136572	chr22	20689084	20689467	0.05396	0.43			CNVKIT
FAM230G,NR_136572	chr22	20691554	20691937	0.183638	0.54			CNVKIT
FAM230G,NR_136572,ENST00000434783	chr22	20692398	20692781	0.08094	0.44			CNVKIT
FAM230G,NR_136572,ENST00000434783	chr22	20695098	20695490	0.089286	0.36			CNVKIT
FAM230G,NR_136572,ENST00000434783	chr22	20695611	20696068	0.050693	0.24			CNVKIT
GSTT2,GSTT2B,NR_126445,NM_001080843,NM_001363804,ENST00000404172,ENST00000290765,CCDS33617	chr22	24303050	24303425	0.5	0.26	PSEUDO:GSTT2,OMIM:GSTT2	600437	CNVKIT
-	chr22	24306485	24306894	0.5	0.29			CNVKIT
DDTL,NM_001084393,ENST00000215770,CCDS42988	chr22	24308927	24309943	0.479331	0.25			CNVKIT
DDTL,NM_001084393,ENST00000215770,CCDS42988	chr22	24310021	24310528	0.473373	0.25			CNVKIT
DDT,DDTL,NM_001355,NM_001084393,NM_001084392,ENST00000350608,ENST00000404092,ENST00000428792,ENST00000215770,ENST00000398344,CCDS13820	chr22	24313394	24313971	0.993934	0.14	OMIM:DDT	602750	CNVKIT
DDT,NM_001355,NM_001084392,ENST00000403754,ENST00000444947,ENST00000430101,ENST00000350608,ENST00000404092,ENST00000398344,CCDS13820	chr22	24315177	24315684	0.486193	0.24	OMIM:DDT	602750	CNVKIT
DDT,NM_001355,NM_001084392,ENST00000403754,ENST00000444947,ENST00000350608,ENST00000430101,ENST00000404092,ENST00000398344,CCDS13820	chr22	24315762	24316778	0.479331	0.26	OMIM:DDT	602750	CNVKIT
DDT,NM_001355,ENST00000350608,ENST00000404092	chr22	24318812	24319221	0.5	0.26	OMIM:DDT	602750	CNVKIT
GSTT2,GSTT2B,NR_126446,NR_126445,NM_001302670,NR_126442,NM_001080843,NM_001363804,NM_000854,ENST00000215780,ENST00000402588,ENST00000404092,CCDS13821	chr22	24322281	24322656	0.5	0.27	PSEUDO:GSTT2,OMIM:GSTT2	600437	CNVKIT
GSTT2,GSTT2B,NR_126446,NR_126445,NM_001302670,NR_126442,NM_001080843,NM_001363804,NM_000854,ENST00000215780,ENST00000402588,CCDS13821	chr22	24322955	24323326	0.59434	0.19	PSEUDO:GSTT2,OMIM:GSTT2	600437	CNVKIT
GSTT2,GSTT2B,NR_126446,NR_126445,NM_001302670,NR_126442,NM_001080843,NM_001363804,NM_000854,ENST00000215780,ENST00000402588,CCDS13821	chr22	24325548	24325955	0.5	0.25	PSEUDO:GSTT2,OMIM:GSTT2	600437	CNVKIT
APOBEC3A,NM_145699,APOBEC3A_B,NM_001270406,NM_001193289,ENST00000402255,ENST00000249116,CCDS13981	chr22	39357907	39358769	0.576953	0.17	OMIM:APOBEC3A	607109	CNVKIT
MUC20,NM_001282506,NM_020790,NM_001291833,NM_152673,ENST00000320736,ENST00000600197,ENST00000436408,ENST00000447234,ENST00000594446,ENST00000595086,ENST00000423938,ENST00000445522	chr3	195459879	195460269	1	0.29	OMIM:MUC20	610360	CNVKIT
ENST00000320736,ENST00000436408,ENST00000423938	chr3	195461409	195461739	0.771717	0.35			CNVKIT
MUC4,NM_018406,NM_001322468,NM_138297,NM_004532,ENST00000349607,ENST00000346145,ENST00000478156,ENST00000466475,ENST00000477756,ENST00000415455,ENST00000475231,ENST00000479406,ENST00000392407,ENST00000308466,ENST00000448861,ENST00000470451,ENST00000339251,ENST00000480843,ENST00000462323,ENST00000477086,ENST00000463781,CCDS54700,CCDS3311,CCDS3310	chr3	195505100	195518441	0.60286	0.37	OMIM:MUC4	158372	CNVKIT
DBET,NR_121644,ENST00000556779	chr4	190986297	190986693	0.263889	0.59	OMIM:DBET	614865	CNVKIT
DBET,NR_121644,ENST00000556779	chr4	190986788	190987418	0.171429	0.47	OMIM:DBET	614865	CNVKIT
DBET,NR_121644	chr4	190987902	190988222	0	0.76	OMIM:DBET	614865	CNVKIT
DBET,NR_121644,ENST00000536428,ENST00000509250	chr4	190988793	190989986	0.073764	0.27	OMIM:DBET	614865	CNVKIT
ENST00000536428	chr4	190990080	190990712	0.0625	0.46			CNVKIT
-	chr4	190991194	190991514	0.036458	0.88			CNVKIT
ENST00000554906,ENST00000553598,ENST00000553820	chr4	190992090	190993283	0.002515	0.31			CNVKIT
ENST00000554906,ENST00000553598,ENST00000553820	chr4	190993377	190994009	0	0.47			CNVKIT
-	chr4	190994487	190994807	0.036458	0.79			CNVKIT
ENST00000553722,ENST00000555191,ENST00000605381	chr4	190995383	190996576	0.002515	0.27			CNVKIT
ENST00000553722,ENST00000555191,ENST00000605381	chr4	190996670	190997302	0	0.54			CNVKIT
-	chr4	190997780	190998100	0.036458	0.88			CNVKIT
ENST00000557283,ENST00000605696,ENST00000554668	chr4	190998676	190999869	0.002515	0.27			CNVKIT
ENST00000557283,ENST00000605696,ENST00000554668	chr4	190999963	191000595	0	0.52			CNVKIT
-	chr4	191001077	191001397	0.008594	0.76			CNVKIT
ENST00000538692,ENST00000554637,ENST00000604656	chr4	191001976	191003169	0.000279	0.31			CNVKIT
ENST00000538692,ENST00000554637,ENST00000604656	chr4	191003257	191003889	0.022943	0.51			CNVKIT
-	chr4	191004371	191004691	0.008594	0.76			CNVKIT
ENST00000556625,ENST00000605758,ENST00000554285	chr4	191005270	191006463	0.000279	0.26			CNVKIT
ENST00000556625,ENST00000605758,ENST00000554285	chr4	191006557	191007189	0	0.46			CNVKIT
-	chr4	191007667	191007987	0.008594	0.75			CNVKIT
ENST00000605191,ENST00000554690,ENST00000557656	chr4	191008563	191009756	0.002515	0.27			CNVKIT
ENST00000605191,ENST00000554690,ENST00000557656	chr4	191009850	191010482	0	0.45			CNVKIT
-	chr4	191010964	191011284	0.008594	0.73			CNVKIT
ENST00000554376,ENST00000440426,ENST00000553702	chr4	191011863	191013056	0.000279	0.26			CNVKIT
ENST00000440426,ENST00000554376,ENST00000553702	chr4	191013150	191013782	0	0.51			CNVKIT
C1QTNF3,NR_146599,ENST00000380721,ENST00000514048,ENST00000507274	chr5	34178934	34179400	0.029864	0.26	OMIM:C1QTNF3	612045	CNVKIT
ENST00000414990	chr7	143294986	143296243	0.513922	0.18			CNVKIT
LOC154761,TCAF2P1,NR_015421,NR_110549,ENST00000427403,ENST00000463346,ENST00000481651,ENST00000494978,ENST00000468266,ENST00000471316,ENST00000456362,ENST00000291129,ENST00000422705,ENST00000491047,ENST00000450076,ENST00000517565,ENST00000493239	chr7	143510424	143511005	0.333333	0.24	PSEUDO:TCAF2P1		CNVKIT
LOC154761,TCAF2P1,NR_015421,NR_110549,ENST00000427403,ENST00000463346,ENST00000481651,ENST00000494978,ENST00000468266,ENST00000471316,ENST00000456362,ENST00000291129,ENST00000422705,ENST00000491047,ENST00000450076,ENST00000517565,ENST00000493239	chr7	143511741	143512230	0.383776	0.58	PSEUDO:TCAF2P1		CNVKIT
LOC154761,NR_015421,ENST00000427403,ENST00000463346,ENST00000481651,ENST00000494978,ENST00000468266,ENST00000471316,ENST00000456362,ENST00000291129,ENST00000422705,ENST00000491047,ENST00000450076,ENST00000517565,ENST00000493239	chr7	143514634	143515064	0.346899	0.44			CNVKIT
LOC154761,NR_015421,ENST00000427403,ENST00000463346,ENST00000481651,ENST00000494978,ENST00000468266,ENST00000471316,ENST00000422705,ENST00000491047,ENST00000450076,ENST00000517565,ENST00000493239	chr7	143517858	143518179	0.347871	0.32			CNVKIT
LOC154761,NR_015421,ENST00000427403,ENST00000463346,ENST00000480264,ENST00000481651,ENST00000494978,ENST00000468266,ENST00000471316,ENST00000422705,ENST00000491047,ENST00000450076,ENST00000517565,ENST00000493239	chr7	143530181	143531174	0.371937	0.18			CNVKIT
LOC154761,NR_015421,ENST00000481651,ENST00000494978,ENST00000468266,ENST00000471316,ENST00000422705,ENST00000491047,ENST00000450076	chr7	143533555	143533884	0.568389	0.41			CNVKIT
TCAF1,NM_001206938,NM_001206941,NM_014719,ENST00000479870	chr7	143549274	143549683	0.56357	0.19	OMIM:TCAF1	616251	CNVKIT
TCAF1,NM_001206938,NM_001206941,NM_014719,ENST00000479870,ENST00000392900,ENST00000355951	chr7	143551025	143551402	0.5	0.25	OMIM:TCAF1	616251	CNVKIT
TCAF1,NM_001206938,NM_001206941,NM_014719,ENST00000479870,ENST00000392900,ENST00000355951,CCDS56514,CCDS5886	chr7	143554084	143554594	0.534314	0.22	OMIM:TCAF1	616251	CNVKIT
TCAF1,NM_001206938,NM_001206941,NM_014719,ENST00000479870,ENST00000392900,ENST00000355951,CCDS56514,CCDS5886	chr7	143555818	143556430	0.528595	0.18	OMIM:TCAF1	616251	CNVKIT
TCAF1,NM_001206938,NM_001206941,NM_014719,ENST00000479870,ENST00000392900,ENST00000355951,CCDS56514,CCDS5886	chr7	143557221	143557725	0.49041	0.23	OMIM:TCAF1	616251	CNVKIT
TCAF1,NM_001206938,NM_001206941,NM_014719,ENST00000479870,ENST00000392900,ENST00000355951,CCDS56514,CCDS5886	chr7	143558088	143558456	0.5	0.21	OMIM:TCAF1	616251	CNVKIT
TCAF1,NM_001206938,NM_001206941,NM_014719,ENST00000479870,ENST00000392900,ENST00000355951,CCDS56514,CCDS5886	chr7	143559294	143559739	0.5	0.24	OMIM:TCAF1	616251	CNVKIT
TCAF1,NM_001206938,NM_001206941,NM_014719,ENST00000479870,ENST00000392900,ENST00000355951,CCDS56514,CCDS5886	chr7	143559777	143561034	0.513922	0.18	OMIM:TCAF1	616251	CNVKIT
ARHGEF5,NM_005435,ENST00000056217,ENST00000471847,ENST00000474817,CCDS34771	chr7	144072426	144072832	0.5	0.23	OMIM:ARHGEF5	600888	CNVKIT
-	chr8	7111566	7111971	0.050411	0.41			CNVKIT
ENST00000414026,ENST00000514465	chr8	7114231	7114667	0.009174	0.39			CNVKIT
ENST00000414026,ENST00000514465	chr8	7114972	7115404	0	0.51			CNVKIT
ENST00000414026,ENST00000514465	chr8	7115583	7115974	0	0.43			CNVKIT
ENST00000414026,ENST00000514465	chr8	7116340	7117534	0.002513	0.39			CNVKIT
LINC00965,NR_027000	chr8	7119189	7119594	0.002469	0.42			CNVKIT
ENST00000506444,ENST00000444103,ENST00000545881	chr8	7121853	7122289	0	0.44			CNVKIT
ENST00000506444,ENST00000444103,ENST00000545881	chr8	7122594	7123026	0	0.45			CNVKIT
ENST00000506444,ENST00000444103,ENST00000545881	chr8	7123205	7123596	0	0.44			CNVKIT
ENST00000506444,ENST00000444103,ENST00000545881	chr8	7123962	7125156	0.044947	0.57			CNVKIT
LINC00965,NR_027000,ENST00000545881	chr8	7126811	7127216	0.002469	0.42			CNVKIT
ENST00000509856,ENST00000545881	chr8	7129475	7129911	0	0.41			CNVKIT
ENST00000509856,ENST00000545881	chr8	7130216	7130648	0.081019	0.47			CNVKIT
ENST00000509856,ENST00000545881	chr8	7130827	7131218	0	0.43			CNVKIT
ENST00000420657,ENST00000534703	chr8	7138449	7138840	0	0.43			CNVKIT
ENST00000420657,ENST00000534703	chr8	7139206	7140400	0.002513	0.4			CNVKIT
LINC00965,NR_027000	chr8	7142055	7142460	0.028807	0.46			CNVKIT
ENST00000400158,ENST00000528738	chr8	7144719	7145155	0	0.42			CNVKIT
ENST00000400158,ENST00000528738	chr8	7145460	7145892	0	0.47			CNVKIT
ENST00000400158,ENST00000528738	chr8	7146071	7146462	0	0.46			CNVKIT
ENST00000528221	chr8	7154419	7155644	0.473333	0.21			CNVKIT
-	chr8	7532586	7532906	0.183073	0.54			CNVKIT
-	chr8	7544459	7544779	0.127604	0.47			CNVKIT
ENST00000525174,ENST00000358192	chr8	7563109	7563428	0.109718	0.29			CNVKIT
-	chr8	7570106	7570511	0.021605	0.43			CNVKIT
ENST00000530386	chr8	7572770	7573206	0	0.44			CNVKIT
ENST00000530386	chr8	7573511	7573943	0	0.48			CNVKIT
ENST00000530386	chr8	7574122	7574513	0	0.43			CNVKIT
ENST00000530386	chr8	7574879	7576073	0.031826	0.37			CNVKIT
-	chr8	7577728	7578133	0.024074	0.38			CNVKIT
ENST00000451412,ENST00000527117	chr8	7580418	7580854	0	0.44			CNVKIT
ENST00000451412,ENST00000527117	chr8	7581159	7581591	0	0.48			CNVKIT
ENST00000451412,ENST00000527117	chr8	7581770	7582174	0	0.79			CNVKIT
ENST00000451412,ENST00000527117	chr8	7582527	7583721	0.04739	0.46			CNVKIT
ENST00000451412	chr8	7585376	7585781	0.02037	0.55			CNVKIT
ENST00000451412,ENST00000526662,ENST00000452529	chr8	7588066	7588502	0	0.41			CNVKIT
ENST00000451412,ENST00000526662,ENST00000452529	chr8	7588807	7589239	0	0.52			CNVKIT
ENST00000451412,ENST00000526662,ENST00000452529	chr8	7589418	7589822	0	0.72			CNVKIT
ENST00000451412,ENST00000526662,ENST00000452529	chr8	7590175	7591369	0	0.47			CNVKIT
-	chr8	7593024	7593429	0	0.4			CNVKIT
ENST00000528334	chr8	7595714	7596150	0.080275	0.44			CNVKIT
ENST00000528334	chr8	7596481	7596887	0.07656	0.56			CNVKIT
ENST00000528334	chr8	7597065	7597469	0.081683	0.76			CNVKIT
ENST00000528334	chr8	7597822	7599016	0.029313	0.44			CNVKIT
-	chr8	7600671	7601076	0	0.38			CNVKIT
ENST00000412129,ENST00000533716	chr8	7603361	7603797	0	0.38			CNVKIT
ENST00000412129,ENST00000533716	chr8	7604102	7604534	0	0.5			CNVKIT
ENST00000412129,ENST00000533716	chr8	7604713	7605117	0	0.76			CNVKIT
ENST00000412129,ENST00000533716	chr8	7605470	7606664	0	0.48			CNVKIT
ENST00000412129	chr8	7608319	7608724	0	0.36			CNVKIT
ENST00000533611,ENST00000412129,ENST00000456457	chr8	7611009	7611445	0	0.43			CNVKIT
ENST00000533611,ENST00000412129,ENST00000456457	chr8	7611750	7612182	0	0.52			CNVKIT
ENST00000533611,ENST00000412129,ENST00000456457	chr8	7612361	7612765	0	0.75			CNVKIT
ENST00000533611,ENST00000412129,ENST00000456457	chr8	7613118	7614312	0.04739	0.46			CNVKIT
-	chr8	7615967	7616372	0	0.36			CNVKIT
ENST00000527940	chr8	7618657	7619093	0	0.41			CNVKIT
ENST00000527940	chr8	7619398	7619830	0	0.45			CNVKIT
ENST00000527940	chr8	7620009	7620413	0	0.8			CNVKIT
ENST00000527940	chr8	7620766	7621960	0.044947	0.43			CNVKIT
-	chr8	7623616	7624021	0	0.37			CNVKIT
ENST00000530206	chr8	7626304	7626740	0.024083	0.41			CNVKIT
-	chr8	7922509	7922829	0.266406	0.41			CNVKIT
-	chr8	7928278	7928598	0.077604	0.38			CNVKIT
ZNF705D,NM_001039615,ENST00000400085	chr8	11965565	11965885	0.089844	0.3			CNVKIT
ZNF705D,NM_001039615,ENST00000400085,CCDS43712	chr8	11967310	11967631	0.162513	0.41			CNVKIT
ZNF705D,NM_001039615,ENST00000400085,CCDS43712	chr8	11968209	11968532	0.115325	0.34			CNVKIT
ZNF705D,NM_001039615,ENST00000400085,CCDS43712	chr8	11968835	11969155	0.185417	0.36			CNVKIT
-	chr8	12211805	12212125	0.089844	0.33			CNVKIT
ENST00000530515	chr8	12213550	12213871	0.162513	0.42			CNVKIT
ENST00000530515	chr8	12214453	12214776	0.115325	0.36			CNVKIT
ENST00000530515	chr8	12215079	12215399	0.185417	0.35			CNVKIT
LOC100506990,LOC729732,NR_040092,NR_047662	chr8	12423255	12423648	0.399915	0.26			CNVKIT
LOC729732,NR_047662	chr8	12453422	12453742	0.1875	0.38			CNVKIT
LOC729732,NR_047662	chr8	12459175	12459495	0.168229	0.28			CNVKIT
ENST00000604378	chr8	86554881	86556810	0.161742	0.19			CNVKIT
REXO1L2P,NR_003594,ENST00000603433	chr8	86726351	86728188	0.028851	0.18	PSEUDO:REXO1L2P		CNVKIT
REXO1L2P,NR_003594,ENST00000425429	chr8	86747422	86749642	0.003941	0.18	PSEUDO:REXO1L2P		CNVKIT
REXO1L2P,NR_003594,ENST00000540724	chr8	86756645	86758865	0.003941	0.18	PSEUDO:REXO1L2P		CNVKIT
REXO1L2P,NR_003594,ENST00000604264	chr8	86775011	86777233	0.069194	0.21	PSEUDO:REXO1L2P		CNVKIT
REXO1L2P,NR_003594	chr8	86787206	86789426	0	0.18	PSEUDO:REXO1L2P		CNVKIT
REXO1L2P,NR_003594	chr8	86802481	86804701	0.003941	0.18	PSEUDO:REXO1L2P		CNVKIT
REXO1L2P,NR_003594	chr8	86814674	86816894	0.015766	0.18	PSEUDO:REXO1L2P		CNVKIT
-	chr8	86826868	86829085	0.028417	0.19			CNVKIT
REXO1L2P,NR_003594,ENST00000605109	chr8	86839055	86840990	0.052713	0.18	PSEUDO:REXO1L2P		CNVKIT
CROCC,NM_014675,ENST00000466256,ENST00000375541,CCDS30616	chr1	17248372	17248765	0.996183	0.27	OMIM:CROCC	615776	CNVKIT,ED
CROCC,NM_014675,ENST00000466256,ENST00000375541,CCDS30616	chr1	17249022	17249464	0.998869	0.25	OMIM:CROCC	615776	CNVKIT,ED
CROCC,NM_014675,ENST00000467938,ENST00000445545,ENST00000466256,ENST00000375541,CCDS30616	chr1	17250570	17251332	1	0.24	OMIM:CROCC	615776	CNVKIT,ED
CROCC,NM_014675,ENST00000467938,ENST00000445545,ENST00000466256,ENST00000375541,CCDS30616	chr1	17256234	17257234	0.858917	0.25	OMIM:CROCC	615776	CNVKIT,ED
CROCC,NM_014675,ENST00000467938,ENST00000445545,ENST00000466256,ENST00000492631,ENST00000375541,CCDS30616	chr1	17257744	17258091	0.889049	0.28	OMIM:CROCC	615776	CNVKIT,ED
CROCC,NM_014675,ENST00000467938,ENST00000445545,ENST00000466256,ENST00000492631,ENST00000375541,CCDS30616	chr1	17262930	17263490	0.739137	0.27	OMIM:CROCC	615776	CNVKIT,ED
CROCC,NM_014675,ENST00000467938,ENST00000445545,ENST00000466256,ENST00000492631,ENST00000467715,ENST00000375541,CCDS30616	chr1	17264878	17265200	0.856108	0.29	OMIM:CROCC	615776	CNVKIT,ED
CROCC,NM_014675,ENST00000467938,ENST00000445545,ENST00000466256,ENST00000492631,ENST00000467715,ENST00000375541,CCDS30616	chr1	17265204	17265775	0.903386	0.32	OMIM:CROCC	615776	CNVKIT,ED
CROCC,NM_014675,ENST00000467938,ENST00000445545,ENST00000466256,ENST00000494191,ENST00000492631,ENST00000467715,ENST00000375541,CCDS30616	chr1	17266345	17266750	0.881481	0.32	OMIM:CROCC	615776	CNVKIT,ED
CROCC,NM_014675,ENST00000467938,ENST00000445545,ENST00000466256,ENST00000494191,ENST00000492631,ENST00000375541,CCDS30616	chr1	17267141	17267519	0.836861	0.25	OMIM:CROCC	615776	CNVKIT,ED
CROCC,NM_014675,ENST00000467938,ENST00000445545,ENST00000494191,ENST00000492631,ENST00000375541,CCDS30616	chr1	17270330	17270914	0.881564	0.25	OMIM:CROCC	615776	CNVKIT,ED
CROCC,NM_014675,ENST00000467938,ENST00000445545,ENST00000486318,ENST00000494191,ENST00000492631,ENST00000375541,CCDS30616	chr1	17271776	17272106	0.563131	0.24	OMIM:CROCC	615776	CNVKIT,ED
CROCC,NM_014675,ENST00000467938,ENST00000445545,ENST00000486318,ENST00000494191,ENST00000492631,ENST00000375541,CCDS30616	chr1	17272554	17273640	0.8783	0.25	OMIM:CROCC	615776	CNVKIT,ED
AMY2A,NM_000699,ENST00000423678,ENST00000414303,CCDS783	chr1	104163062	104163511	0.390126	0.32	OMIM:AMY2A	104650	CNVKIT,ED
AMY2A,NM_000699,ENST00000497748,ENST00000414303,CCDS783	chr1	104164117	104164694	0.425621	0.26	OMIM:AMY2A	104650	CNVKIT,ED
AMY2A,NM_000699,ENST00000497748,ENST00000414303,CCDS783	chr1	104166317	104166950	0.286993	0.25	OMIM:AMY2A	104650	CNVKIT,ED
AMY2A,NM_000699,ENST00000414303,CCDS783	chr1	104168096	104168416	0.288021	0.32	OMIM:AMY2A	104650	CNVKIT,ED
AMY1A,AMY1B,AMY1C,NM_001346780,NM_001008219,NM_004038,NM_001008218,NM_001008221,ENST00000430659,ENST00000422549,ENST00000370083,CCDS30782	chr1	104198865	104199185	0.220573	0.35	OMIM:AMY1C	104702	CNVKIT,ED
AMY1A,AMY1B,AMY1C,NM_001008219,NM_001346780,NM_004038,NM_001008218,NM_001008221,ENST00000430659,ENST00000422549,ENST00000461518,ENST00000370083,CCDS30782	chr1	104199361	104199714	0.243862	0.3	OMIM:AMY1C	104702	CNVKIT,ED
AMY1A,AMY1B,AMY1C,NM_001346780,NM_001008219,NM_004038,NM_001008218,NM_001008221,ENST00000430659,ENST00000461518,ENST00000370083,CCDS30782	chr1	104200359	104200680	0.210021	0.29	OMIM:AMY1C	104702	CNVKIT,ED
AMY1A,AMY1B,AMY1C,NM_001346780,NM_001008219,NM_004038,NM_001008218,NM_001008221,ENST00000430659,ENST00000461518,ENST00000370083,CCDS30782	chr1	104200963	104201482	0.257386	0.29	OMIM:AMY1C	104702	CNVKIT,ED
AMY1A,AMY1B,AMY1C,NM_001346780,NM_001008219,NM_004038,NM_001008218,NM_001008221,ENST00000461518,ENST00000370083,CCDS30782	chr1	104201921	104202275	0.214454	0.28	OMIM:AMY1C	104702	CNVKIT,ED
AMY1A,AMY1B,AMY1C,NM_001346780,NM_001008219,NM_004038,NM_001008218,NM_001008221,ENST00000370083,CCDS30782	chr1	104202911	104203400	0.363667	0.45	OMIM:AMY1C	104702	CNVKIT,ED
AMY1A,AMY1B,AMY1C,NM_001346780,NM_001008219,NM_004038,NM_001008218,NM_001008221,ENST00000494409,ENST00000370083,CCDS30782	chr1	104205108	104205740	0.184863	0.29	OMIM:AMY1C	104702	CNVKIT,ED
AMY1A,AMY1B,AMY1C,NM_001346780,NM_001008219,NM_004038,NM_001008218,NM_001008221,ENST00000494409,ENST00000370083,CCDS30782	chr1	104206870	104207190	0.190364	0.33	OMIM:AMY1C	104702	CNVKIT,ED
ENST00000438604	chr1	104210625	104210968	0.327016	0.31			CNVKIT,ED
AMY1A,AMY1B,AMY1C,NM_001346780,NM_001008219,NM_004038,NM_001008218,NM_001008221,ENST00000330330,ENST00000370080,CCDS30783	chr1	104230022	104230342	0.187239	0.32	OMIM:AMY1C	104702	CNVKIT,ED
AMY1A,AMY1B,AMY1C,NM_001346780,NM_001008219,NM_004038,NM_001008218,NM_001008221,ENST00000330330,ENST00000370080,CCDS30783	chr1	104231472	104232104	0.177611	0.28	OMIM:AMY1C	104702	CNVKIT,ED
AMY1A,AMY1B,AMY1C,NM_001346780,NM_001008219,NM_004038,NM_001008218,NM_001008221,ENST00000330330,ENST00000370080,CCDS30783	chr1	104233813	104234302	0.311349	0.45	OMIM:AMY1C	104702	CNVKIT,ED
AMY1A,AMY1B,AMY1C,NM_001008219,NM_001346780,NM_004038,NM_001008218,NM_001008221,ENST00000330330,ENST00000370080,ENST00000464691,CCDS30783	chr1	104234938	104235292	0.214454	0.3	OMIM:AMY1C	104702	CNVKIT,ED
AMY1A,AMY1B,AMY1C,NM_001346780,NM_001008219,NM_004038,NM_001008218,NM_001008221,ENST00000330330,ENST00000446703,ENST00000370080,ENST00000464691,CCDS30783	chr1	104235731	104236250	0.259152	0.3	OMIM:AMY1C	104702	CNVKIT,ED
AMY1A,AMY1B,AMY1C,NM_001008219,NM_001346780,NM_004038,NM_001008218,NM_001008221,ENST00000330330,ENST00000446703,ENST00000370080,ENST00000464691,CCDS30783	chr1	104236533	104236854	0.210021	0.3	OMIM:AMY1C	104702	CNVKIT,ED
AMY1A,AMY1B,AMY1C,NM_001346780,NM_001008219,NM_004038,NM_001008218,NM_001008221,ENST00000330330,ENST00000446703,ENST00000370080,ENST00000425410,ENST00000464691,CCDS30783	chr1	104237499	104237852	0.238668	0.3	OMIM:AMY1C	104702	CNVKIT,ED
AMY1A,AMY1B,AMY1C,NM_001346780,NM_001008219,NM_004038,NM_001008218,NM_001008221,ENST00000330330,ENST00000446703,ENST00000370080,ENST00000425410,CCDS30783	chr1	104238028	104238348	0.217969	0.35	OMIM:AMY1C	104702	CNVKIT,ED
-	chr1	104256153	104256740	0.473878	0.44			CNVKIT,ED
ENST00000440059	chr1	104257266	104257715	0.394581	0.3			CNVKIT,ED
ENST00000440059	chr1	104258242	104258819	0.425621	0.26			CNVKIT,ED
ENST00000440059	chr1	104260442	104261075	0.342285	0.55			CNVKIT,ED
ENST00000440059	chr1	104262221	104262541	0.288021	0.33			CNVKIT,ED
AMY1A,AMY1B,AMY1C,NM_001008219,NM_001346780,NM_004038,NM_001008218,NM_001008221,ENST00000370079,CCDS30784	chr1	104293004	104293324	0.220573	0.36	OMIM:AMY1C	104702	CNVKIT,ED
AMY1A,AMY1B,AMY1C,NM_001346780,NM_001008219,NM_004038,NM_001008218,NM_001008221,ENST00000370079,CCDS30784	chr1	104293500	104293853	0.243862	0.31	OMIM:AMY1C	104702	CNVKIT,ED
AMY1A,AMY1B,AMY1C,NM_001346780,NM_001008219,NM_004038,NM_001008218,NM_001008221,ENST00000370079,CCDS30784	chr1	104294498	104294819	0.210021	0.3	OMIM:AMY1C	104702	CNVKIT,ED
AMY1A,AMY1B,AMY1C,NM_001346780,NM_001008219,NM_004038,NM_001008218,NM_001008221,ENST00000370079,CCDS30784	chr1	104295102	104295621	0.257386	0.29	OMIM:AMY1C	104702	CNVKIT,ED
AMY1A,AMY1B,AMY1C,NM_001008219,NM_001346780,NM_004038,NM_001008218,NM_001008221,ENST00000370079,CCDS30784	chr1	104296060	104296414	0.214454	0.3	OMIM:AMY1C	104702	CNVKIT,ED
AMY1A,AMY1B,AMY1C,NM_001346780,NM_001008219,NM_004038,NM_001008218,NM_001008221,ENST00000370079,CCDS30784	chr1	104297050	104297538	0.337773	0.33	OMIM:AMY1C	104702	CNVKIT,ED
AMY1A,AMY1B,AMY1C,NM_001346780,NM_001008219,NM_004038,NM_001008218,NM_001008221,ENST00000370079,CCDS30784	chr1	104299246	104299878	0.184863	0.29	OMIM:AMY1C	104702	CNVKIT,ED
AMY1A,AMY1B,AMY1C,NM_001346780,NM_001008219,NM_004038,NM_001008218,NM_001008221,ENST00000370079,CCDS30784	chr1	104301008	104301328	0.190364	0.33	OMIM:AMY1C	104702	CNVKIT,ED
NBPF19,NBPF10,NBPF20,NM_001302371,NM_001351365,NM_001278267,NM_001039703,ENST00000491285	chr1	146216616	146217067	0.141907	0.38	OMIM:NBPF20	614007	CNVKIT,ED
NBPF19,NBPF10,NBPF20,NM_001302371,NM_001351365,NM_001278267,NM_001039703,ENST00000491285	chr1	146217464	146217858	0	0.36	OMIM:NBPF20	614007	CNVKIT,ED
NBPF19,NBPF10,NBPF20,NM_001302371,NM_001351365,NM_001278267,NM_001039703,ENST00000491285	chr1	146217921	146218660	0	0.32	OMIM:NBPF20	614007	CNVKIT,ED
NBPF19,NBPF10,NBPF20,NM_001302371,NM_001351365,NM_001278267,NM_001039703,ENST00000491285	chr1	146218788	146219398	0.188798	0.66	OMIM:NBPF20	614007	CNVKIT,ED
NBPF19,NBPF10,NBPF20,NM_001302371,NM_001351365,NM_001278267,NM_001039703,ENST00000491285	chr1	146219727	146220199	0.074153	0.83	OMIM:NBPF20	614007	CNVKIT,ED
NBPF19,NBPF10,NBPF20,NM_001302371,NM_001351365,NM_001278267,NM_001039703,ENST00000491285	chr1	146220328	146220938	0	0.42	OMIM:NBPF20	614007	CNVKIT,ED
NBPF19,NBPF10,NBPF20,NM_001302371,NM_001351365,NM_001278267,NM_001039703,ENST00000491285	chr1	146221267	146221688	0	0.63	OMIM:NBPF20	614007	CNVKIT,ED
NBPF19,NBPF10,NBPF20,NM_001302371,NM_001351365,NM_001278267,NM_001039703,ENST00000491285	chr1	146222224	146222547	0.108359	0.37	OMIM:NBPF20	614007	CNVKIT,ED
NBPF19,NBPF10,NBPF20,NM_001302371,NM_001351365,NM_001278267,NM_001039703,ENST00000491285	chr1	146222909	146223360	0	0.34	OMIM:NBPF20	614007	CNVKIT,ED
NBPF19,NBPF10,NBPF20,NM_001302371,NM_001351365,NM_001278267,NM_001039703,ENST00000491285	chr1	146223768	146224162	0	0.5	OMIM:NBPF20	614007	CNVKIT,ED
NBPF19,NBPF10,NBPF20,NM_001302371,NM_001351365,NM_001278267,NM_001039703,ENST00000491285	chr1	146224225	146224964	0	0.34	OMIM:NBPF20	614007	CNVKIT,ED
NBPF19,NBPF10,NBPF20,NM_001302371,NM_001351365,NM_001278267,NM_001039703,ENST00000491285	chr1	146225180	146225703	0.066922	0.39	OMIM:NBPF20	614007	CNVKIT,ED
NBPF19,NBPF10,NBPF20,NM_001302371,NM_001351365,NM_001278267,NM_001039703,ENST00000491285	chr1	146226131	146226453	0.108696	1	OMIM:NBPF20	614007	CNVKIT,ED
NBPF19,NBPF10,NBPF20,NM_001302371,NM_001351365,NM_001278267,NM_001039703,ENST00000491285	chr1	146226633	146227243	0.028689	0.41	OMIM:NBPF20	614007	CNVKIT,ED
NBPF19,NBPF10,NBPF20,NM_001302371,NM_001351365,NM_001278267,NM_001039703,ENST00000491285	chr1	146227572	146227993	0	0.39	OMIM:NBPF20	614007	CNVKIT,ED
NBPF19,NBPF10,NBPF20,NM_001302371,NM_001351365,NM_001278267,NM_001039703,ENST00000491285	chr1	146228517	146228840	0	0.38	OMIM:NBPF20	614007	CNVKIT,ED
NBPF19,NBPF10,NBPF20,NM_001302371,NM_001351365,NM_001278267,NM_001039703,ENST00000491285	chr1	146229202	146229653	0	0.33	OMIM:NBPF20	614007	CNVKIT,ED
NBPF19,NBPF10,NBPF20,NM_001302371,NM_001351365,NM_001278267,NM_001039703,ENST00000491285	chr1	146230059	146230453	0	0.48	OMIM:NBPF20	614007	CNVKIT,ED
NBPF19,NBPF10,NBPF20,NM_001302371,NM_001351365,NM_001278267,NM_001039703,ENST00000491285	chr1	146230516	146231255	0	0.33	OMIM:NBPF20	614007	CNVKIT,ED
NBPF19,NBPF10,NBPF12,NBPF20,NM_001302371,NM_001351365,NM_001278267,NM_001039703,NM_001278141,ENST00000446080,ENST00000309471,ENST00000446760,ENST00000442909	chr1	146419940	146420361	0.026128	0.39	OMIM:NBPF20	614007	CNVKIT,ED
NBPF19,NBPF10,NBPF12,NBPF20,NM_001302371,NM_001351365,NM_001278267,NM_001039703,NM_001278141,ENST00000446080,ENST00000309471,ENST00000446760,ENST00000442909	chr1	146420690	146421013	0	0.42	OMIM:NBPF20	614007	CNVKIT,ED
NBPF19,NBPF10,NBPF12,NBPF20,NM_001302371,NM_001351365,NM_001278267,NM_001278141,NM_001039703,ENST00000446080,ENST00000309471,ENST00000446760,ENST00000442909	chr1	146421429	146421749	0	1.15	OMIM:NBPF20	614007	CNVKIT,ED
NBPF19,NBPF10,NBPF12,NBPF20,NM_001302371,NM_001351365,NM_001278267,NM_001039703,NM_001278141,ENST00000446080,ENST00000309471,ENST00000446760,ENST00000442909	chr1	146422231	146422625	0	0.32	OMIM:NBPF20	614007	CNVKIT,ED
NBPF19,NBPF10,NBPF12,NBPF20,NM_001302371,NM_001351365,NM_001278267,NM_001278141,NM_001039703,ENST00000446080,ENST00000309471,ENST00000446760,ENST00000442909	chr1	146423094	146423484	0	0.39	OMIM:NBPF20	614007	CNVKIT,ED
NBPF19,NBPF10,NBPF12,NBPF20,NM_001302371,NM_001351365,NM_001278267,NM_001278141,NM_001039703,ENST00000446080,ENST00000309471,ENST00000446760,ENST00000442909	chr1	146424705	146425126	0	0.65	OMIM:NBPF20	614007	CNVKIT,ED
NBPF19,NBPF10,NBPF12,NBPF20,NM_001302371,NM_001351365,NM_001278267,NM_001278141,NM_001039703,ENST00000446080,ENST00000309471,ENST00000446760,ENST00000442909	chr1	146425455	146425778	0	0.43	OMIM:NBPF20	614007	CNVKIT,ED
NBPF19,NBPF10,NBPF12,NBPF20,NM_001302371,NM_001351365,NM_001278267,NM_001039703,NM_001278141,ENST00000446080,ENST00000309471,ENST00000446760,ENST00000442909	chr1	146426194	146426514	0	1.12	OMIM:NBPF20	614007	CNVKIT,ED
NBPF19,NBPF10,NBPF12,NBPF20,NM_001302371,NM_001351365,NM_001278267,NM_001278141,NM_001039703,ENST00000446080,ENST00000309471,ENST00000446760,ENST00000442909	chr1	146426996	146427390	0	0.31	OMIM:NBPF20	614007	CNVKIT,ED
NBPF19,NBPF10,NBPF12,NBPF20,NM_001302371,NM_001351365,NM_001278267,NM_001039703,NM_001278141,ENST00000446080,ENST00000309471,ENST00000446760,ENST00000442909	chr1	146427859	146428249	0	0.42	OMIM:NBPF20	614007	CNVKIT,ED
NBPF19,NBPF10,NBPF12,NBPF20,NM_001302371,NM_001351365,NM_001278267,NM_001039703,NM_001278141,ENST00000446080,ENST00000309471,ENST00000446760,ENST00000442909	chr1	146429470	146429891	0	0.63	OMIM:NBPF20	614007	CNVKIT,ED
NBPF19,NBPF10,NBPF12,NBPF20,NM_001302371,NM_001351365,NM_001278267,NM_001039703,NM_001278141,ENST00000446080,ENST00000309471,ENST00000446760,ENST00000442909	chr1	146430220	146430543	0	0.44	OMIM:NBPF20	614007	CNVKIT,ED
NBPF19,NBPF10,NBPF12,NBPF20,NM_001302371,NM_001351365,NM_001278267,NM_001278141,NM_001039703,ENST00000446080,ENST00000309471,ENST00000446760,ENST00000442909	chr1	146430959	146431279	0	1.16	OMIM:NBPF20	614007	CNVKIT,ED
NBPF19,NBPF10,NBPF12,NBPF20,NM_001302371,NM_001351365,NM_001278267,NM_001278141,NM_001039703,ENST00000446080,ENST00000309471,ENST00000446760,ENST00000442909	chr1	146431761	146432155	0	0.31	OMIM:NBPF20	614007	CNVKIT,ED
NBPF19,NBPF10,NBPF12,NBPF20,NM_001302371,NM_001351365,NM_001278267,NM_001039703,NM_001278141,ENST00000446080,ENST00000309471,ENST00000446760,ENST00000442909	chr1	146432624	146433014	0	0.36	OMIM:NBPF20	614007	CNVKIT,ED
NBPF19,NBPF10,NBPF12,NBPF20,NM_001302371,NM_001351365,NM_001278267,NM_001278141,NM_001039703,ENST00000446080,ENST00000309471,ENST00000446760,ENST00000442909	chr1	146434235	146434656	0	0.62	OMIM:NBPF20	614007	CNVKIT,ED
NBPF19,NBPF10,NBPF12,NBPF20,NM_001302371,NM_001351365,NM_001278267,NM_001039703,NM_001278141,ENST00000446080,ENST00000309471,ENST00000446760,ENST00000442909	chr1	146434985	146435308	0	0.41	OMIM:NBPF20	614007	CNVKIT,ED
NBPF19,NBPF10,NBPF12,NBPF20,NM_001302371,NM_001351365,NM_001278267,NM_001278141,NM_001039703,ENST00000446080,ENST00000309471,ENST00000446760,ENST00000442909	chr1	146435724	146436044	0	1.12	OMIM:NBPF20	614007	CNVKIT,ED
NBPF19,NBPF10,NBPF12,NBPF20,NM_001302371,NM_001351365,NM_001278267,NM_001278141,NM_001039703,ENST00000446080,ENST00000309471,ENST00000446760,ENST00000442909	chr1	146436526	146436920	0	0.32	OMIM:NBPF20	614007	CNVKIT,ED
NBPF19,NBPF10,NBPF12,NBPF20,NM_001302371,NM_001351365,NM_001278267,NM_001039703,NM_001278141,ENST00000446080,ENST00000309471,ENST00000446760,ENST00000442909	chr1	146437389	146437779	0	0.36	OMIM:NBPF20	614007	CNVKIT,ED
NBPF19,NBPF10,NBPF12,NBPF20,NM_001302371,NM_001351365,NM_001278267,NM_001039703,NM_001278141,ENST00000446080,ENST00000309471,ENST00000446760,ENST00000442909	chr1	146439000	146439421	0	0.65	OMIM:NBPF20	614007	CNVKIT,ED
NBPF19,NBPF10,NBPF12,NBPF20,NM_001302371,NM_001351365,NM_001278267,NM_001039703,NM_001278141,ENST00000446080,ENST00000309471,ENST00000446760,ENST00000442909	chr1	146439750	146440073	0	0.41	OMIM:NBPF20	614007	CNVKIT,ED
NBPF19,NBPF10,NBPF12,NBPF20,NM_001302371,NM_001351365,NM_001278267,NM_001278141,NM_001039703,ENST00000446080,ENST00000309471,ENST00000446760,ENST00000447862,ENST00000442909	chr1	146440489	146440809	0	1.19	OMIM:NBPF20	614007	CNVKIT,ED
NBPF19,NBPF10,NBPF12,NBPF20,NM_001302371,NM_001351365,NM_001278267,NM_001039703,NM_001278141,ENST00000446080,ENST00000309471,ENST00000446760,ENST00000447862,ENST00000442909	chr1	146441285	146441608	0	0.41	OMIM:NBPF20	614007	CNVKIT,ED
NBPF19,NBPF10,NBPF12,NBPF20,NM_001302371,NM_001351365,NM_001278267,NM_001039703,NM_001278141,ENST00000446080,ENST00000309471,ENST00000446760,ENST00000442909,ENST00000438910	chr1	146442075	146442496	0	0.7	OMIM:NBPF20	614007	CNVKIT,ED
NBPF19,NBPF10,NBPF12,NBPF20,NM_001302371,NM_001351365,NM_001278267,NM_001278141,NM_001039703,ENST00000446080,ENST00000309471,ENST00000446760,ENST00000442909,ENST00000438910	chr1	146442825	146443148	0.013932	0.63	OMIM:NBPF20	614007	CNVKIT,ED
NBPF19,NBPF10,NBPF12,NBPF20,NM_001302371,NM_001351365,NM_001278267,NM_001278141,NM_001039703,ENST00000446080,ENST00000309471,ENST00000446760,ENST00000442909,ENST00000438910	chr1	146443563	146443944	0	0.33	OMIM:NBPF20	614007	CNVKIT,ED
NBPF19,NBPF10,NBPF12,NBPF20,NM_001302371,NM_001351365,NM_001278267,NM_001278141,NM_001039703,ENST00000446080,ENST00000309471,ENST00000446760,ENST00000442909,ENST00000438910	chr1	146445230	146445620	0	0.39	OMIM:NBPF20	614007	CNVKIT,ED
NBPF19,NBPF10,NBPF12,NBPF20,NM_001302371,NM_001351365,NM_001278267,NM_001039703,NM_001278141,ENST00000446080,ENST00000309471,ENST00000446760,ENST00000442909	chr1	146445965	146446288	0.043344	0.43	OMIM:NBPF20	614007	CNVKIT,ED
NBPF19,NBPF10,NBPF12,NBPF20,NM_001302371,NM_001351365,NM_001278267,NM_001278141,NM_001039703,ENST00000446080,ENST00000309471,ENST00000446760,ENST00000442909	chr1	146446755	146447176	0	0.72	OMIM:NBPF20	614007	CNVKIT,ED
NBPF19,NBPF10,NBPF12,NBPF20,NM_001302371,NM_001351365,NM_001278267,NM_001278141,NM_001039703,ENST00000446080,ENST00000309471,ENST00000446760,ENST00000442909,ENST00000414957	chr1	146447505	146447828	0	0.43	OMIM:NBPF20	614007	CNVKIT,ED
NBPF19,NBPF10,NBPF12,NBPF20,NM_001302371,NM_001351365,NM_001278267,NM_001278141,NM_001039703,ENST00000446080,ENST00000309471,ENST00000446760,ENST00000442909,ENST00000414957	chr1	146448244	146448625	0	0.37	OMIM:NBPF20	614007	CNVKIT,ED
NBPF19,NBPF10,NBPF12,NBPF20,NM_001302371,NM_001351365,NM_001278267,NM_001278141,NM_001039703,ENST00000446080,ENST00000309471,ENST00000446760,ENST00000442909,ENST00000414957	chr1	146449909	146450299	0	0.39	OMIM:NBPF20	614007	CNVKIT,ED
NBPF19,NBPF10,NBPF12,NBPF20,NM_001302371,NM_001351365,NM_001278267,NM_001278141,NM_001039703,ENST00000446080,ENST00000309471,ENST00000446760,ENST00000442909,ENST00000414957	chr1	146451520	146451842	0	0.63	OMIM:NBPF20	614007	CNVKIT,ED
NBPF19,NBPF10,NBPF12,NBPF20,NM_001302371,NM_001351365,NM_001278267,NM_001278141,NM_001039703,ENST00000446080,ENST00000438411,ENST00000309471,ENST00000446760,ENST00000442909,ENST00000414957	chr1	146452270	146452593	0.013932	0.65	OMIM:NBPF20	614007	CNVKIT,ED
NBPF19,NBPF10,NBPF12,NBPF20,NM_001302371,NM_001351365,NM_001278267,NM_001278141,NM_001039703,ENST00000446080,ENST00000438411,ENST00000309471,ENST00000446760,ENST00000442909,ENST00000414957	chr1	146453008	146453328	0	1.19	OMIM:NBPF20	614007	CNVKIT,ED
NBPF19,NBPF10,NBPF12,NBPF20,NM_001302371,NM_001351365,NM_001278267,NM_001039703,NM_001278141,ENST00000446080,ENST00000537773,ENST00000309471,ENST00000446760,ENST00000442909	chr1	146457030	146457353	0.013932	0.65	OMIM:NBPF20	614007	CNVKIT,ED
NBPF19,NBPF10,NBPF12,NBPF20,NM_001302371,NM_001351365,NM_001278267,NM_001039703,NM_001278141,ENST00000446080,ENST00000537773,ENST00000309471,ENST00000446760,ENST00000442909	chr1	146457768	146458149	0	0.33	OMIM:NBPF20	614007	CNVKIT,ED
NBPF19,NBPF10,NBPF12,NBPF20,NM_001302371,NM_001351365,NM_001278267,NM_001039703,NM_001278141,ENST00000446080,ENST00000309471,ENST00000446760,ENST00000442909	chr1	146459429	146459819	0	0.37	OMIM:NBPF20	614007	CNVKIT,ED
NBPF19,NBPF10,NBPF12,NBPF20,NM_001302371,NM_001351365,NM_001278267,NM_001039703,NM_001278141,ENST00000446080,ENST00000309471,ENST00000446760,ENST00000442909	chr1	146461040	146461362	0.108696	1.49	OMIM:NBPF20	614007	CNVKIT,ED
NBPF19,NBPF10,NBPF12,NBPF20,NM_001302371,NM_001351365,NM_001278267,NM_001278141,NM_001039703,ENST00000446080,ENST00000309471,ENST00000446760,ENST00000442909	chr1	146461790	146462113	0.013932	0.64	OMIM:NBPF20	614007	CNVKIT,ED
NBPF19,NBPF10,NBPF12,NBPF20,NM_001302371,NM_001351365,NM_001278267,NM_001039703,NM_001278141,ENST00000446080,ENST00000309471,ENST00000446760,ENST00000442909	chr1	146462528	146462909	0	0.33	OMIM:NBPF20	614007	CNVKIT,ED
NBPF19,NBPF10,NBPF12,NBPF20,NM_001302371,NM_001351365,NM_001278267,NM_001039703,NM_001278141,ENST00000446080,ENST00000309471,ENST00000446760,ENST00000442909	chr1	146464195	146464585	0	0.36	OMIM:NBPF20	614007	CNVKIT,ED
NBPF19,NBPF10,NBPF12,NBPF20,NM_001302371,NM_001351365,NM_001278267,NM_001039703,NM_001278141,ENST00000309471,ENST00000446760,ENST00000442909	chr1	146465729	146466258	0.322149	0.43	OMIM:NBPF20	614007	CNVKIT,ED
NBPF26,LOC100996740,NBPF19,NM_001351372,NM_001351365,NR_148945,ENST00000310701,ENST00000436356,ENST00000448574,ENST00000444640,ENST00000369219,ENST00000426874,ENST00000392972,ENST00000431121,ENST00000458135	chr1	148013186	148013580	0.044416	0.23	OMIM:NBPF19	614006	CNVKIT,ED
NBPF26,LOC100996740,NBPF19,NM_001351372,NM_001351365,NR_148945,ENST00000310701,ENST00000436356,ENST00000448574,ENST00000444640,ENST00000369219,ENST00000426874,ENST00000392972,ENST00000431121,ENST00000458135	chr1	148013643	148014382	0.059765	0.23	OMIM:NBPF19	614006	CNVKIT,ED
NBPF26,LOC100996740,NBPF19,NM_001351372,NM_001351365,NR_148945,ENST00000310701,ENST00000436356,ENST00000448574,ENST00000444640,ENST00000369219,ENST00000426874,ENST00000392972,ENST00000431121,ENST00000458135	chr1	148014515	148015130	0.067073	0.22	OMIM:NBPF19	614006	CNVKIT,ED
NBPF26,LOC100996740,NBPF19,NM_001351372,NM_001351365,NR_148945,ENST00000310701,ENST00000436356,ENST00000448574,ENST00000444640,ENST00000369219,ENST00000426874,ENST00000392972,ENST00000431121,ENST00000458135	chr1	148015463	148015881	0.167464	0.45	OMIM:NBPF19	614006	CNVKIT,ED
NBPF26,LOC100996740,NBPF19,NM_001351372,NM_001351365,NR_148945,ENST00000310701,ENST00000436356,ENST00000448574,ENST00000444640,ENST00000369219,ENST00000426874,ENST00000392972,ENST00000431121,ENST00000458135	chr1	148016153	148016668	0.085922	0.26	OMIM:NBPF19	614006	CNVKIT,ED
NBPF26,LOC100996740,NBPF19,NM_001351372,NM_001351365,NR_148945,ENST00000310701,ENST00000436356,ENST00000448574,ENST00000444640,ENST00000369219,ENST00000426874,ENST00000392972,ENST00000431121,ENST00000458135	chr1	148017171	148017825	0.170234	0.19	OMIM:NBPF19	614006	CNVKIT,ED
NBPF26,LOC100996740,NBPF19,NM_001351372,NM_001351365,NR_148945,ENST00000310701,ENST00000436356,ENST00000448574,ENST00000444640,ENST00000369219,ENST00000426874,ENST00000392972,ENST00000431121,ENST00000458135	chr1	148021395	148021866	0.273178	0.33	OMIM:NBPF19	614006	CNVKIT,ED
NBPF26,NBPF14,NBPF19,NBPF25P,NM_001351372,NR_104217,NM_001351365,NM_015383,ENST00000369189,ENST00000369188,ENST00000369202	chr1	148324109	148324430	0	0.25	OMIM:NBPF19	614006	CNVKIT,ED
NBPF26,NBPF14,NBPF19,NBPF25P,NM_001351372,NR_104217,NM_001351365,NM_015383,ENST00000369189,ENST00000369188,ENST00000369202	chr1	148324932	148325310	0	0.2	OMIM:NBPF19	614006	CNVKIT,ED
NBPF26,NBPF14,NBPF19,NBPF25P,NM_001351372,NR_104217,NM_001351365,NM_015383,ENST00000369189,ENST00000369188,ENST00000369202	chr1	148326866	148327729	0.000869	0.21	OMIM:NBPF19	614006	CNVKIT,ED
H3P4,H2BP2,NR_160914,NR_160913,NR_160915,NR_160941	chr1	149369113	149369504	0.477408	0.27	PSEUDO:H2BP2		CNVKIT,ED
FCGR1CP,H3P4,H2BP2,NR_160914,NR_160913,NR_160915,NR_027484,NR_160941,ENST00000453173,ENST00000609585,ENST00000413317,ENST00000440993	chr1	149369630	149369950	0.361979	0.24	PSEUDO:H2BP2,OMIM:FCGR1CP	601503	CNVKIT,ED
FCGR1CP,H3P4,H2BP2,NR_160914,NR_160913,NR_160915,NR_027484,NR_160941,ENST00000609585,ENST00000431573,ENST00000413317,ENST00000440993	chr1	149370508	149370973	0.415412	0.21	PSEUDO:H2BP2,OMIM:FCGR1CP	601503	CNVKIT,ED
FCGR1CP,H3P4,H2BP2,NR_160914,NR_160913,NR_160915,NR_027484,NR_160941,ENST00000609585,ENST00000415338,ENST00000431573,ENST00000413317,ENST00000440993	chr1	149374860	149375408	0.467153	0.3	PSEUDO:H2BP2,OMIM:FCGR1CP	601503	CNVKIT,ED
FCGR1CP,H3P4,H2BP2,NR_160914,NR_160913,NR_160915,NR_027484,NR_160941,ENST00000609585,ENST00000415338,ENST00000413317,ENST00000440993	chr1	149376553	149377069	0.545219	0.27	PSEUDO:H2BP2,OMIM:FCGR1CP	601503	CNVKIT,ED
FCGR1CP,H3P4,H2BP2,NR_160914,NR_160913,NR_160915,NR_027484,NR_160941,ENST00000609585,ENST00000415338,ENST00000440993	chr1	149377801	149378211	0.435772	0.27	PSEUDO:H2BP2,OMIM:FCGR1CP	601503	CNVKIT,ED
H3P4,H2BP2,NR_160914,NR_160913,NR_160915,NR_160941,ENST00000609585,ENST00000415338	chr1	149379064	149379913	0.505496	0.43	PSEUDO:H2BP2		CNVKIT,ED
H3P4,H2BP2,NR_160914,NR_160913,NR_160915,NR_160941,ENST00000609585	chr1	149380424	149380744	0.460937	0.36	PSEUDO:H2BP2		CNVKIT,ED
H3-2,H3P4,H2BP2,NR_160914,NM_001355409,NR_160913,NR_160915,NR_160941,ENST00000609585,ENST00000449108,ENST00000609879	chr1	149398761	149399324	0.437389	0.29	PSEUDO:H2BP2		CNVKIT,ED
H3-2,H3P4,NM_001355409,NR_160941,NM_001372105,ENST00000392948,ENST00000609879,ENST00000444624	chr1	149399962	149400381	0.559069	0.28			CNVKIT,ED
H3P4,NR_160941,ENST00000444624	chr1	149400406	149400736	0.477778	0.29			CNVKIT,ED
H3P4,NR_160941,ENST00000492131,ENST00000369175	chr1	149450835	149451226	0.292626	0.32			CNVKIT,ED
H3P4,NR_160941,ENST00000369175	chr1	149459301	149459745	0.256006	0.35			CNVKIT,ED
LCE3C,NM_178434,ENST00000333881,CCDS1015	chr1	152573173	152573494	0.957944	0.82	OMIM:LCE3C	612615	CNVKIT,ED
LCE3B,NM_178433,ENST00000335633,CCDS1016	chr1	152586243	152586774	0.984934	0.79	OMIM:LCE3B	612614	CNVKIT,ED
FCGR2C,NR_047648,NM_201563,ENST00000465075,ENST00000367962,ENST00000473712,ENST00000403078,ENST00000428605,ENST00000482226,ENST00000367960,ENST00000540048,ENST00000466542,ENST00000537821,ENST00000473530,ENST00000502411,ENST00000496692	chr1	161559215	161559621	0.688013	0.31	PSEUDO:FCGR2C,OMIM:FCGR2C	612169	CNVKIT,ED
FCGR2C,NR_047648,NM_201563,ENST00000465075,ENST00000367962,ENST00000473712,ENST00000403078,ENST00000428605,ENST00000482226,ENST00000367960,ENST00000540048,ENST00000466542,ENST00000537821,ENST00000473530	chr1	161560755	161561617	0.602668	0.23	PSEUDO:FCGR2C,OMIM:FCGR2C	612169	CNVKIT,ED
FCGR2C,NR_047648,NM_201563,ENST00000367962,ENST00000403078,ENST00000428605,ENST00000367960,ENST00000466542,ENST00000540048,ENST00000537821,ENST00000473530	chr1	161561734	161562146	0.485032	0.22	PSEUDO:FCGR2C,OMIM:FCGR2C	612169	CNVKIT,ED
FCGR2C,NR_047648,NM_201563,ENST00000467903,ENST00000367962,ENST00000403078,ENST00000428605,ENST00000367960,ENST00000466542,ENST00000540048,ENST00000537821,ENST00000473530	chr1	161563101	161563421	0.7125	0.37	PSEUDO:FCGR2C,OMIM:FCGR2C	612169	CNVKIT,ED
FCGR2C,NR_047648,NM_201563,ENST00000467903,ENST00000367962,ENST00000403078,ENST00000428605,ENST00000367960,ENST00000540048,ENST00000466542,ENST00000543859,ENST00000537821,ENST00000473530,ENST00000507374	chr1	161565218	161565627	0.767726	0.35	PSEUDO:FCGR2C,OMIM:FCGR2C	612169	CNVKIT,ED
FCGR2C,NR_047648,NM_201563,ENST00000467903,ENST00000367962,ENST00000403078,ENST00000428605,ENST00000367960,ENST00000540048,ENST00000466542,ENST00000543859,ENST00000537821,ENST00000508651,ENST00000507374	chr1	161569331	161569768	0.659039	0.29	PSEUDO:FCGR2C,OMIM:FCGR2C	612169	CNVKIT,ED
FCGR3B,NM_000570,ENST00000294800,ENST00000367962,ENST00000403078,ENST00000428605,ENST00000367960,ENST00000367964	chr1	161600838	161601159	0.870717	0.31	OMIM:FCGR3B	610665	CNVKIT,ED
OR2T10,NM_001004693,ENST00000330500,CCDS31121	chr1	248755853	248757266	0.999528	0.33			CNVKIT,ED
OR2T11,NM_001001964,ENST00000330803,CCDS31122	chr1	248789320	248790490	1	0.33			CNVKIT,ED
DMBT1,NM_001320644,NM_007329,NM_004406,NM_017579,ENST00000344338,ENST00000330163,ENST00000368909,ENST00000368955,ENST00000368956,ENST00000359586,ENST00000338354,CCDS44490,CCDS44491,CCDS44492	chr10	124341068	124341549	0.469161	0.25	OMIM:DMBT1	601969	CNVKIT,ED
DMBT1,NM_001320644,NM_007329,NM_004406,NM_017579,ENST00000344338,ENST00000330163,ENST00000368909,ENST00000368955,ENST00000368956,ENST00000359586,ENST00000338354,CCDS44490,CCDS44491,CCDS44492	chr10	124361212	124361736	0.182252	0.49	OMIM:DMBT1	601969	CNVKIT,ED
DMBT1,NM_001320644,NM_007329,NM_004406,NM_017579,ENST00000344338,ENST00000330163,ENST00000368909,ENST00000368955,ENST00000368956,ENST00000359586,ENST00000338354,CCDS44490,CCDS44491,CCDS44492	chr10	124364366	124364686	0.189844	0.47	OMIM:DMBT1	601969	CNVKIT,ED
DMBT1,NM_001320644,NM_007329,NM_004406,NM_017579,ENST00000344338,ENST00000330163,ENST00000368909,ENST00000368955,ENST00000368956,ENST00000359586,ENST00000338354,CCDS44490,CCDS44491,CCDS44492	chr10	124365271	124365795	0.147901	0.53	OMIM:DMBT1	601969	CNVKIT,ED
DMBT1,NM_001320644,NM_007329,NM_004406,NM_017579,ENST00000344338,ENST00000330163,ENST00000368909,ENST00000368955,ENST00000368956,ENST00000359586,ENST00000338354,CCDS44490,CCDS44491,CCDS44492	chr10	124368425	124368745	0.189844	0.47	OMIM:DMBT1	601969	CNVKIT,ED
DMBT1,NM_001320644,NM_007329,NM_004406,NM_017579,ENST00000344338,ENST00000330163,ENST00000368909,ENST00000368955,ENST00000368956,ENST00000359586,ENST00000338354,CCDS44490,CCDS44491,CCDS44492	chr10	124369330	124369854	0.147901	0.52	OMIM:DMBT1	601969	CNVKIT,ED
DMBT1,NM_001320644,NM_007329,NM_004406,NM_017579,ENST00000344338,ENST00000330163,ENST00000368909,ENST00000368955,ENST00000368956,ENST00000359586,ENST00000338354,CCDS44490,CCDS44491,CCDS44492	chr10	124372484	124372804	0.189844	0.46	OMIM:DMBT1	601969	CNVKIT,ED
DMBT1,NM_001320644,NM_007329,NM_004406,NM_017579,ENST00000344338,ENST00000330163,ENST00000368909,ENST00000368955,ENST00000368956,ENST00000359586,ENST00000338354,CCDS44490,CCDS44491,CCDS44492	chr10	124373389	124373913	0.147901	0.53	OMIM:DMBT1	601969	CNVKIT,ED
DMBT1,NM_001320644,NM_007329,NM_004406,NM_017579,ENST00000344338,ENST00000330163,ENST00000368909,ENST00000368955,ENST00000368956,ENST00000359586,ENST00000338354,CCDS44490,CCDS44491,CCDS44492	chr10	124376540	124376861	0.654206	0.36	OMIM:DMBT1	601969	CNVKIT,ED
TRIM48,NM_024114,ENST00000417545,CCDS7947	chr11	55032262	55032886	0.528312	0.42			CNVKIT,ED
TRIM48,NM_024114,ENST00000417545,CCDS7947	chr11	55032961	55033386	0.619608	0.43			CNVKIT,ED
TRIM48,NM_024114,ENST00000417545,CCDS7947	chr11	55035658	55035979	0.7365	0.49			CNVKIT,ED
TRIM48,NM_024114,ENST00000417545,CCDS7947	chr11	55036503	55036924	0.470111	0.46			CNVKIT,ED
TRIM48,NM_024114,ENST00000417545	chr11	55037805	55038496	0.640497	0.43			CNVKIT,ED
OR4C11,NM_001004700,ENST00000302231,CCDS31503	chr11	55370854	55372003	1	0.57			CNVKIT,ED
OR4P4,NM_001004124,ENST00000314612,CCDS31504	chr11	55405730	55406995	1	0.56			CNVKIT,ED
OR4S2,NM_001004059,ENST00000312422,CCDS31505	chr11	55418295	55419465	1	0.57			CNVKIT,ED
PGA3,NM_001079807,ENST00000543505,ENST00000541699,ENST00000543349,ENST00000325558,CCDS31574	chr11	60975338	60975935	0.333333	0.2	OMIM:PGA3	169710	CNVKIT,ED
PGA3,NM_001079807,ENST00000543125,ENST00000543505,ENST00000541699,ENST00000543349,ENST00000325558,CCDS31574	chr11	60977030	60977435	0.41893	0.27	OMIM:PGA3	169710	CNVKIT,ED
PGA3,NM_001079807,ENST00000543125,ENST00000543505,ENST00000538258,ENST00000541699,ENST00000325558,CCDS31574	chr11	60978376	60978961	0.424786	0.23	OMIM:PGA3	169710	CNVKIT,ED
PGA3,NM_001079807,ENST00000543125,ENST00000538258,ENST00000325558,CCDS31574	chr11	60979527	60979849	0.42443	0.22	OMIM:PGA3	169710	CNVKIT,ED
PGA3,NM_001079807,ENST00000543125,ENST00000538258,ENST00000325558	chr11	60980016	60980349	0.406406	0.23	OMIM:PGA3	169710	CNVKIT,ED
PGA4,NM_001079808,ENST00000543193,ENST00000378149,ENST00000422676,ENST00000541743,ENST00000545726,CCDS31575	chr11	60989805	60990127	0.389751	0.22	OMIM:PGA4	169720	CNVKIT,ED
PGA4,NM_001079808,ENST00000543193,ENST00000378149,ENST00000422676,ENST00000541743,ENST00000545726,CCDS31575	chr11	60990276	60990596	0.351562	0.35	OMIM:PGA4	169720	CNVKIT,ED
PGA4,NM_001079808,ENST00000378149,ENST00000422676,ENST00000545726,CCDS31575	chr11	60993651	60993971	0.350521	0.36	OMIM:PGA4	169720	CNVKIT,ED
PGA4,NM_001079808,ENST00000378149,ENST00000422676,CCDS31575	chr11	60994167	60994764	0.333333	0.21	OMIM:PGA4	169720	CNVKIT,ED
PGA4,NM_001079808,ENST00000537594,ENST00000537932,ENST00000378149,ENST00000422676,ENST00000539581,CCDS31575	chr11	60995859	60996264	0.41893	0.27	OMIM:PGA4	169720	CNVKIT,ED
PGA4,NM_001079808,ENST00000537594,ENST00000537932,ENST00000378149,ENST00000422676,ENST00000544899,ENST00000539581,CCDS31575	chr11	60997205	60997790	0.424786	0.24	OMIM:PGA4	169720	CNVKIT,ED
PGA4,NM_001079808,ENST00000537594,ENST00000537932,ENST00000378149,ENST00000422676,ENST00000544899,ENST00000539581,CCDS31575	chr11	60998356	60998678	0.42443	0.22	OMIM:PGA4	169720	CNVKIT,ED
PGA4,NM_001079808,ENST00000537594,ENST00000378149,ENST00000422676,ENST00000544899	chr11	60998845	60999178	0.406406	0.25	OMIM:PGA4	169720	CNVKIT,ED
PGA5,NM_014224,ENST00000537594,ENST00000536269,ENST00000312403,ENST00000422676,ENST00000545109,CCDS8001	chr11	61008631	61008953	0.389751	0.24	OMIM:PGA5	169730	CNVKIT,ED
PGA5,NM_014224,ENST00000537594,ENST00000536269,ENST00000312403,ENST00000422676,ENST00000545109,CCDS8001	chr11	61009102	61009422	0.351562	0.34	OMIM:PGA5	169730	CNVKIT,ED
OVOS,NR_153413,ENST00000518709,ENST00000520314	chr12	9717579	9718037	0.652838	0.74	PSEUDO:OVOS		CNVKIT,ED
OVOS,NR_153413,ENST00000518709,ENST00000520314	chr12	9725587	9726156	0.487405	0.71	PSEUDO:OVOS		CNVKIT,ED
ENST00000551666	chr14	19487191	19487656	0.275986	0.28			CNVKIT,ED
ENST00000551666	chr14	19487787	19488142	0.42723	0.32			CNVKIT,ED
ENST00000551666	chr14	19488187	19488507	0.304427	0.35			CNVKIT,ED
POTEG,NR_027480,NM_001005356,ENST00000552966,ENST00000547889,ENST00000409832	chr14	19571240	19571572	0.341365	0.37	OMIM:POTEG	608916	CNVKIT,ED
POTEG,NR_027480,NM_001005356,ENST00000552966,ENST00000547889,ENST00000409832	chr14	19572911	19573281	0.368468	0.44	OMIM:POTEG	608916	CNVKIT,ED
POTEG,NR_027480,NM_001005356,ENST00000552966,ENST00000547889,ENST00000409832	chr14	19574091	19574411	0.408854	0.44	OMIM:POTEG	608916	CNVKIT,ED
POTEG,NR_027480,NM_001005356,ENST00000552966,ENST00000547889,ENST00000409832	chr14	19578146	19578531	0.22987	0.31	OMIM:POTEG	608916	CNVKIT,ED
POTEG,NR_027480,NM_001005356,ENST00000552966,ENST00000547889,ENST00000409832	chr14	19582886	19583206	0.290625	0.37	OMIM:POTEG	608916	CNVKIT,ED
POTEG,NM_001005356,ENST00000409832	chr14	19584852	19585608	0.285053	0.35	OMIM:POTEG	608916	CNVKIT,ED
BMS1P18,DUXAP9,BMS1P22,BMS1P17,DUXAP10,LINC01297-DUXAP10-NBEAP6,NR_164310,NR_110526,NR_122112,NR_164308,NR_133911,NR_073459,NR_073460,NR_164309,ENST00000413661,ENST00000412017,ENST00000548475,ENST00000432001,ENST00000550512,ENST00000444357,ENST00000438128,ENST00000441500,ENST00000548271,ENST00000553119,ENST00000431094,ENST00000418499,ENST00000427798	chr14	19670843	19671163	0.341406	0.3	PSEUDO:DUXAP10		CNVKIT,ED
BMS1P18,DUXAP9,BMS1P22,BMS1P17,DUXAP10,LINC01297-DUXAP10-NBEAP6,NR_164310,NR_110526,NR_122112,NR_164308,NR_133911,NR_073459,NR_073460,NR_164309,ENST00000413661,ENST00000412017,ENST00000548475,ENST00000432001,ENST00000550512,ENST00000444357,ENST00000438128,ENST00000441500,ENST00000548271,ENST00000553119,ENST00000431094,ENST00000418499,ENST00000427798	chr14	19671386	19671706	0.40625	0.41	PSEUDO:DUXAP10		CNVKIT,ED
DUXAP9,BMS1P22,DUXAP10,LINC01297-DUXAP10-NBEAP6,NR_110526,NR_164310,NR_122112,NR_164308,NR_133911,NR_164309,ENST00000412017,ENST00000548475,ENST00000432001,ENST00000444357,ENST00000441500,ENST00000553119,ENST00000431094,ENST00000418499	chr14	19683907	19684437	0.368239	0.33	PSEUDO:DUXAP10		CNVKIT,ED
BMS1P22,DUXAP10,LINC01297-DUXAP10-NBEAP6,NR_164310,NR_110526,NR_164308,NR_133911,NR_164309,ENST00000412017,ENST00000548475,ENST00000432001,ENST00000444357,ENST00000441500,ENST00000553119,ENST00000431094,ENST00000418499	chr14	19685062	19685682	0.453629	0.65	PSEUDO:DUXAP10		CNVKIT,ED
-	chr14	19742625	19742945	0.260937	0.38			CNVKIT,ED
ENST00000547821	chr14	19749934	19750254	0.317708	0.32			CNVKIT,ED
ENST00000359695	chr14	19806359	19807570	0.484379	0.34			CNVKIT,ED
ENST00000548109	chr14	19832469	19832789	0.255469	0.33			CNVKIT,ED
DUXAP9,BMS1P22,DUXAP10,NR_110526,NR_133911,NR_122111,ENST00000455088,ENST00000552602,ENST00000551908,ENST00000549813,ENST00000553153,ENST00000547648,ENST00000546382,ENST00000551334	chr14	19889705	19890279	0.675523	0.49	PSEUDO:DUXAP10		CNVKIT,ED
DUXAP9,BMS1P22,DUXAP10,NR_110526,NR_133911,NR_122111,ENST00000455088,ENST00000552602,ENST00000551908,ENST00000549813,ENST00000553153,ENST00000547648,ENST00000546382,ENST00000551334	chr14	19890953	19891479	0.422053	0.34	PSEUDO:DUXAP10		CNVKIT,ED
BMS1P18,DUXAP9,BMS1P22,BMS1P17,DUXAP10,NR_110526,NR_122112,NR_133911,NR_073459,NR_073460,NR_122111,ENST00000455088,ENST00000549877,ENST00000548903,ENST00000552602,ENST00000547285,ENST00000551908,ENST00000549813,ENST00000551545,ENST00000553153,ENST00000547648,ENST00000548875,ENST00000400192,ENST00000546382,ENST00000551334	chr14	19903657	19903977	0.32526	0.27	PSEUDO:DUXAP10		CNVKIT,ED
BMS1P18,DUXAP9,BMS1P22,BMS1P17,DUXAP10,NR_110526,NR_122112,NR_133911,NR_073459,NR_122111,NR_073460,ENST00000455088,ENST00000549877,ENST00000548903,ENST00000552602,ENST00000547285,ENST00000551908,ENST00000549813,ENST00000551545,ENST00000553153,ENST00000547648,ENST00000400192,ENST00000548875,ENST00000546382,ENST00000551334	chr14	19904200	19904520	0.287239	0.28	PSEUDO:DUXAP10		CNVKIT,ED
POTEM,NM_001145442,ENST00000551509	chr14	19988069	19988783	0.286298	0.28			CNVKIT,ED
POTEM,NM_001145442,ENST00000547848,ENST00000547722,ENST00000551509	chr14	19990429	19990749	0.283073	0.36			CNVKIT,ED
POTEM,NM_001145442,ENST00000547848,ENST00000547722,ENST00000551509	chr14	19995104	19995489	0.290909	0.34			CNVKIT,ED
POTEM,NM_001145442,ENST00000547848,ENST00000547722,ENST00000551509	chr14	19999225	19999545	0.358073	0.46			CNVKIT,ED
POTEM,NM_001145442,ENST00000547848,ENST00000547722,ENST00000551509	chr14	20000355	20000725	0.333784	0.39			CNVKIT,ED
POTEM,NM_001145442,ENST00000547848,ENST00000547722,ENST00000551509	chr14	20002072	20002402	0.339646	0.36			CNVKIT,ED
POTEM,LOC100508046,NR_110505,NM_001145442,ENST00000547848,ENST00000547722,ENST00000551509,ENST00000547584	chr14	20007363	20007774	0.278589	0.43			CNVKIT,ED
POTEM,LOC100508046,NR_110505,NM_001145442,ENST00000547848,ENST00000547722,ENST00000551509,ENST00000547584	chr14	20009988	20010340	0.339252	0.45			CNVKIT,ED
POTEM,NM_001145442,ENST00000547848,ENST00000547722,ENST00000551509	chr14	20011432	20011768	0.208333	0.62			CNVKIT,ED
POTEM,NM_001145442,ENST00000547848,ENST00000547722,ENST00000551509	chr14	20012702	20013032	0.313636	0.61			CNVKIT,ED
POTEM,NM_001145442,ENST00000547848,ENST00000547722,ENST00000551509	chr14	20014417	20015151	0.201067	0.27			CNVKIT,ED
ENST00000549579,ENST00000548217,ENST00000548261	chr14	20086075	20086540	0.342294	0.36			CNVKIT,ED
ENST00000548217,ENST00000548261	chr14	20087575	20087895	0.358333	0.38			CNVKIT,ED
ENST00000577108,ENST00000420153,ENST00000427543,ENST00000576077,ENST00000390541	chr14	106066284	106068119	0.892734	0.29			CNVKIT,ED
ENST00000390543	chr14	106090682	106091869	0.755406	0.27			CNVKIT,ED
ENST00000390543	chr14	106092021	106092452	0.476605	0.35			CNVKIT,ED
ENST00000390545	chr14	106109503	106110582	0.656472	0.27			CNVKIT,ED
ENST00000390545,ENST00000460164	chr14	106110744	106111176	0.520255	0.33			CNVKIT,ED
ENST00000390555	chr14	106134452	106135371	0.774211	0.25			CNVKIT,ED
ENST00000390555	chr14	106135799	106136120	0.576843	0.33			CNVKIT,ED
ENST00000390547	chr14	106173326	106173949	0.694222	0.22			CNVKIT,ED
-	chr15	20317930	20318250	0.405729	0.56			CNVKIT,ED
-	chr15	20318582	20318902	0.360156	0.41			CNVKIT,ED
ENST00000554269	chr15	20362638	20363550	0.27394	0.31			CNVKIT,ED
ENST00000554269	chr15	20364256	20364586	0.325252	0.46			CNVKIT,ED
ENST00000557586	chr15	20464629	20464959	0.583333	0.38			CNVKIT,ED
ENST00000557586	chr15	20464973	20465294	0.680685	0.52			CNVKIT,ED
ENST00000557586	chr15	20466236	20466566	0.699242	0.38			CNVKIT,ED
CHEK2P2,NR_038836,ENST00000555186,ENST00000554701,ENST00000566448	chr15	20488688	20489053	0.550913	0.34	PSEUDO:CHEK2P2		CNVKIT,ED
CHEK2P2,NR_038836,ENST00000555186,ENST00000554701,ENST00000566448	chr15	20495204	20495524	0.492448	0.4	PSEUDO:CHEK2P2		CNVKIT,ED
ENST00000437318,ENST00000428453,ENST00000426501	chr15	20588471	20588895	0.78577	0.44			CNVKIT,ED
HERC2P3,NR_036432,ENST00000437318,ENST00000428453,ENST00000426501,ENST00000430598	chr15	20613752	20614135	0.87859	0.35	PSEUDO:HERC2P3		CNVKIT,ED
HERC2P3,NR_036432,ENST00000429257,ENST00000437318,ENST00000428453,ENST00000426501,ENST00000430598	chr15	20640950	20641270	0.28776	0.36	PSEUDO:HERC2P3		CNVKIT,ED
HERC2P3,NR_036432,ENST00000429257,ENST00000437318,ENST00000428453,ENST00000426501,ENST00000430598	chr15	20642451	20642771	0.296875	0.32	PSEUDO:HERC2P3		CNVKIT,ED
HERC2P3,NR_036432,ENST00000429257,ENST00000437318,ENST00000428453,ENST00000426501,ENST00000430598,ENST00000424611	chr15	20643720	20644490	0.414827	0.41	PSEUDO:HERC2P3		CNVKIT,ED
HERC2P3,NR_036432,ENST00000429257,ENST00000437318,ENST00000428453,ENST00000426501,ENST00000430598,ENST00000436934,ENST00000454045,ENST00000424611,ENST00000545640	chr15	20644646	20644966	0.319271	0.43	PSEUDO:HERC2P3		CNVKIT,ED
HERC2P3,NR_036432,ENST00000429257,ENST00000437318,ENST00000428453,ENST00000426501,ENST00000430598,ENST00000436934,ENST00000454045,ENST00000424611,ENST00000545640	chr15	20645607	20645927	0.448177	0.44	PSEUDO:HERC2P3		CNVKIT,ED
HERC2P3,NR_036432,ENST00000429257,ENST00000437318,ENST00000428453,ENST00000426501,ENST00000430598,ENST00000424611,ENST00000545640	chr15	20649313	20649633	0.358073	0.44	PSEUDO:HERC2P3		CNVKIT,ED
HERC2P3,NR_036432,ENST00000429257,ENST00000440774,ENST00000440441,ENST00000437318,ENST00000428453,ENST00000426501,ENST00000430598,ENST00000424611,ENST00000545640	chr15	20651062	20651382	0.303906	0.44	PSEUDO:HERC2P3		CNVKIT,ED
HERC2P3,NR_036432,ENST00000429257,ENST00000440774,ENST00000440441,ENST00000437318,ENST00000428453,ENST00000426501,ENST00000430598,ENST00000424611,ENST00000545640	chr15	20657587	20657908	0.438733	0.46	PSEUDO:HERC2P3		CNVKIT,ED
HERC2P3,NR_036432,ENST00000429257,ENST00000440441,ENST00000437318,ENST00000428453,ENST00000544900,ENST00000426501,ENST00000430598,ENST00000424611,ENST00000545640	chr15	20658475	20659296	0.266748	0.26	PSEUDO:HERC2P3		CNVKIT,ED
HERC2P3,NR_036432,ENST00000429257,ENST00000437318,ENST00000428453,ENST00000544900,ENST00000430598,ENST00000545640	chr15	20659716	20660036	0.238281	0.34	PSEUDO:HERC2P3		CNVKIT,ED
HERC2P3,NR_036432,ENST00000429257,ENST00000437318,ENST00000428453,ENST00000544900,ENST00000430598,ENST00000545640	chr15	20662433	20663317	0.293175	0.33	PSEUDO:HERC2P3		CNVKIT,ED
HERC2P3,NR_036432,ENST00000429257,ENST00000429926,ENST00000437318,ENST00000428453,ENST00000456027,ENST00000544900,ENST00000430598,ENST00000545640	chr15	20666361	20666694	0.412162	0.33	PSEUDO:HERC2P3		CNVKIT,ED
HERC2P3,NR_036432,ENST00000429257,ENST00000429926,ENST00000437318,ENST00000428453,ENST00000456027,ENST00000544900,ENST00000430598,ENST00000545640	chr15	20667349	20667819	0.258865	0.23	PSEUDO:HERC2P3		CNVKIT,ED
HERC2P3,NR_036432,ENST00000429257,ENST00000412154,ENST00000437318,ENST00000428453,ENST00000414804,ENST00000430598	chr15	20668006	20668326	0.226302	0.26	PSEUDO:HERC2P3		CNVKIT,ED
HERC2P3,NR_036432,ENST00000437318,ENST00000428453,ENST00000414804,ENST00000430598	chr15	20710511	20710856	0.298551	0.32	PSEUDO:HERC2P3		CNVKIT,ED
GOLGA6L6,NM_001145004,ENST00000427390	chr15	20737890	20738403	0.041423	0.19			CNVKIT,ED
GOLGA6L6,NM_001145004,ENST00000427390	chr15	20738595	20738994	0.02193	0.17			CNVKIT,ED
GOLGA6L6,NM_001145004,ENST00000427390,CCDS45184	chr15	20739396	20739954	0.206093	0.33			CNVKIT,ED
GOLGA6L6,NM_001145004,ENST00000427390,CCDS45184	chr15	20740083	20740600	0.095583	0.3			CNVKIT,ED
GOLGA6L6,NM_001145004,ENST00000427390,CCDS45184	chr15	20740679	20741097	0.033493	0.23			CNVKIT,ED
GOLGA6L6,NM_001145004,ENST00000427390,CCDS45184	chr15	20741523	20741940	0.007194	0.23			CNVKIT,ED
GOLGA6L6,NM_001145004,ENST00000427390,CCDS45184	chr15	20741965	20742351	0.202288	0.87			CNVKIT,ED
GOLGA6L6,NM_001145004,ENST00000427390,CCDS45184	chr15	20743438	20744002	0.191489	0.32			CNVKIT,ED
GOLGA6L6,NM_001145004,ENST00000427390,CCDS45184	chr15	20744972	20745354	0.091623	0.21			CNVKIT,ED
GOLGA6L6,NM_001145004,ENST00000427390,CCDS45184	chr15	20746698	20747029	0.069486	0.29			CNVKIT,ED
GOLGA8CP,NR_027411,ENST00000446144	chr15	20767632	20768023	0.047954	0.22	PSEUDO:GOLGA8CP		CNVKIT,ED
GOLGA8CP,NR_027411,ENST00000446144,ENST00000454611	chr15	20769368	20769746	0.095459	0.2	PSEUDO:GOLGA8CP		CNVKIT,ED
GOLGA8CP,NR_027411,ENST00000446144,ENST00000454611	chr15	20770047	20770685	0.09313	0.21	PSEUDO:GOLGA8CP		CNVKIT,ED
GOLGA8CP,NR_027411,ENST00000446144,ENST00000454611	chr15	20771263	20772255	0.168683	0.26	PSEUDO:GOLGA8CP		CNVKIT,ED
GOLGA8CP,NR_027411,ENST00000446144,ENST00000454611	chr15	20773109	20773912	0.120071	0.2	PSEUDO:GOLGA8CP		CNVKIT,ED
GOLGA8CP,NR_027411,ENST00000446144,ENST00000454611	chr15	20773989	20774461	0.190148	0.35	PSEUDO:GOLGA8CP		CNVKIT,ED
GOLGA8CP,NR_027411,ENST00000446144,ENST00000454611	chr15	20774491	20774881	0.050214	0.2	PSEUDO:GOLGA8CP		CNVKIT,ED
GOLGA8CP,NR_027411,ENST00000446144,ENST00000454611	chr15	20775961	20776393	0.141397	0.28	PSEUDO:GOLGA8CP		CNVKIT,ED
GOLGA8CP,NR_027411,ENST00000446144,ENST00000454611	chr15	20776456	20778220	0.146022	0.21	PSEUDO:GOLGA8CP		CNVKIT,ED
NBEAP1,NR_027992,ENST00000556948,ENST00000554452	chr15	20874674	20875172	0.85994	0.32	PSEUDO:NBEAP1,OMIM:NBEAP1	601889	CNVKIT,ED
NBEAP1,NR_027992,ENST00000556948,ENST00000554452	chr15	20876294	20876661	0.916894	0.33	PSEUDO:NBEAP1,OMIM:NBEAP1	601889	CNVKIT,ED
NBEAP1,NR_027992,ENST00000564214	chr15	20961005	20961326	0.457425	0.72	PSEUDO:NBEAP1,OMIM:NBEAP1	601889	CNVKIT,ED
-	chr15	21008890	21009210	0.4625	0.44			CNVKIT,ED
-	chr15	21009326	21010079	0.393758	0.42			CNVKIT,ED
-	chr15	21021121	21021441	0.415104	0.49			CNVKIT,ED
-	chr15	21021451	21021771	0.423958	0.46			CNVKIT,ED
-	chr15	21038043	21038363	0.392187	0.44			CNVKIT,ED
POTEB3,POTEB2,POTEB,NR_102390,NM_001277303,NR_102391,NM_207355,NM_001277304,ENST00000438063,ENST00000454856,CCDS59248	chr15	21040619	21040940	0.375909	0.34	OMIM:POTEB	608912	CNVKIT,ED
POTEB3,POTEB2,POTEB,NR_102390,NM_001277303,NR_102391,NM_207355,NM_001277304,ENST00000438063,ENST00000454856,CCDS59248	chr15	21042377	21042697	0.398177	0.38	OMIM:POTEB	608912	CNVKIT,ED
POTEB3,POTEB2,POTEB,NR_102390,NM_001277303,NR_102391,NM_207355,NM_001277304,ENST00000438063,ENST00000454856,CCDS59248	chr15	21050982	21051430	0.269903	0.35	OMIM:POTEB	608912	CNVKIT,ED
POTEB3,POTEB2,POTEB,NR_102390,NM_001277303,NR_102391,NM_207355,NM_001277304,ENST00000438063,ENST00000454856,CCDS59248	chr15	21052246	21052658	0.291262	0.38	OMIM:POTEB	608912	CNVKIT,ED
POTEB3,POTEB2,POTEB,NR_102390,NM_001277303,NR_102391,NM_207355,NM_001277304,ENST00000438063,ENST00000454856,CCDS59248	chr15	21053665	21054032	0.268846	0.37	OMIM:POTEB	608912	CNVKIT,ED
POTEB3,POTEB2,POTEB,NR_102390,NM_001277303,NR_102391,NR_110752,NM_207355,NM_001277304,ENST00000438063,ENST00000454856,CCDS59248	chr15	21059190	21059598	0.281658	0.37	OMIM:POTEB	608912	CNVKIT,ED
POTEB3,POTEB2,POTEB,NR_102390,NM_001277303,NR_102391,NR_110752,NM_207355,NM_001277304,ENST00000438063,ENST00000454856,CCDS59248	chr15	21061890	21062268	0.301367	0.47	OMIM:POTEB	608912	CNVKIT,ED
POTEB3,POTEB2,POTEB,NR_102390,NM_001277303,NR_102391,NR_110752,NM_207355,NM_001277304,ENST00000438063,ENST00000454856,CCDS59248	chr15	21063350	21063745	0.389451	0.77	OMIM:POTEB	608912	CNVKIT,ED
POTEB3,POTEB2,POTEB,NR_102390,NM_001277303,NR_102391,NR_110752,NM_207355,NM_001277304,ENST00000438063,ENST00000454856,CCDS59248	chr15	21066290	21066610	0.190625	0.35	OMIM:POTEB	608912	CNVKIT,ED
POTEB3,POTEB2,POTEB,NR_102390,NM_001277303,NR_102391,NR_110752,NM_207355,NM_001277304,ENST00000438063,ENST00000454856,CCDS59248	chr15	21066618	21067023	0.299794	0.36	OMIM:POTEB	608912	CNVKIT,ED
POTEB3,POTEB2,POTEB,NR_102390,NM_001277303,NR_102391,NR_110752,NM_207355,NM_001277304,ENST00000438063,ENST00000454856,CCDS59248	chr15	21071041	21071623	0.323883	0.38	OMIM:POTEB	608912	CNVKIT,ED
ENST00000604105	chr15	21136990	21137310	0.467448	0.55			CNVKIT,ED
-	chr15	21145478	21145884	0.748768	0.52			CNVKIT,ED
LINC02203,LINC01193,NR_152818,NR_040094,ENST00000553416,ENST00000557312,ENST00000554817,ENST00000554209	chr15	21187049	21187369	0.40625	0.45			CNVKIT,ED
LINC01193,NR_040094,ENST00000553416,ENST00000557312,ENST00000554817	chr15	21195799	21196128	0.606889	0.43			CNVKIT,ED
LINC01193,NR_040094,ENST00000553416,ENST00000567916,ENST00000557312	chr15	21196415	21196735	0.479166	0.36			CNVKIT,ED
FAM30C,NR_145444	chr15	21225993	21226312	0.462121	0.3	PSEUDO:FAM30C		CNVKIT,ED
FAM30C,NR_145444	chr15	21236515	21236836	0.390706	0.47	PSEUDO:FAM30C		CNVKIT,ED
ENST00000557707	chr15	21286140	21286461	0.429387	0.36			CNVKIT,ED
-	chr15	21320694	21321014	0.277344	0.61			CNVKIT,ED
-	chr15	21324136	21324456	0.286979	0.38			CNVKIT,ED
-	chr15	21324546	21324866	0.322656	0.35			CNVKIT,ED
-	chr15	21325196	21325516	0.364323	0.45			CNVKIT,ED
ENST00000556075	chr15	21369245	21370157	0.261696	0.35			CNVKIT,ED
ENST00000556075	chr15	21370863	21371193	0.243182	0.42			CNVKIT,ED
CXADRP2,NR_024387,ENST00000556905	chr15	22015989	22016742	0.413679	0.34	PSEUDO:CXADRP2		CNVKIT,ED
-	chr15	22027795	22028115	0.415104	0.48			CNVKIT,ED
-	chr15	22028125	22028445	0.421354	0.66			CNVKIT,ED
-	chr15	22156663	22157068	0.748148	0.59			CNVKIT,ED
LINC02203,NR_152818,ENST00000564932	chr15	22198276	22198596	0.351562	0.37			CNVKIT,ED
-	chr15	22207040	22207369	0.401722	0.44			CNVKIT,ED
-	chr15	22207656	22207976	0.369791	0.42			CNVKIT,ED
LOC101927079,LINC02203,NR_015416,NR_152818,NR_110480,ENST00000560134,ENST00000560193,ENST00000560625,ENST00000561052,ENST00000558584	chr15	22280703	22281023	0.351562	0.37			CNVKIT,ED
LOC101927079,LINC02203,NR_015416,NR_110480,ENST00000560134,ENST00000560193,ENST00000560625,ENST00000558584	chr15	22289467	22289796	0.401722	0.42			CNVKIT,ED
LOC101927079,LINC02203,NR_015416,NR_110480,ENST00000560134,ENST00000557855,ENST00000560193,ENST00000560625,ENST00000558511,ENST00000558584	chr15	22290083	22290403	0.369791	0.45			CNVKIT,ED
-	chr15	22489759	22490080	0.991693	0.38			CNVKIT,ED
REREP3,NR_033735,ENST00000556034	chr15	22566827	22567147	0.771875	0.41			CNVKIT,ED
WASH3P,NR_003659,ENST00000558784,ENST00000557932,ENST00000338304,ENST00000560956,ENST00000398121,ENST00000378819	chr15	102515148	102515468	0.402344	0.38	PSEUDO:WASH3P		CNVKIT,ED
WASH3P,NR_003659,ENST00000558784,ENST00000557932,ENST00000338304,ENST00000560956,ENST00000398121,ENST00000378819	chr15	102516049	102516832	0.175287	0.27	PSEUDO:WASH3P		CNVKIT,ED
DDX11L9,LOC102725121,NR_148357,NR_051985,NR_034090,ENST00000515173,ENST00000560040,ENST00000562189,ENST00000559159	chr15	102517411	102518106	0.200719	0.29	PSEUDO:DDX11L9		CNVKIT,ED
DDX11L9,LOC102725121,NR_148357,NR_051985,NR_034090,ENST00000515173,ENST00000560040,ENST00000562189,ENST00000559159	chr15	102518267	102518674	0.165233	0.27	PSEUDO:DDX11L9		CNVKIT,ED
PDXDC1,NM_001285448,NM_001285447,ENST00000563667,ENST00000447912,ENST00000563522,ENST00000563679,ENST00000325823	chr16	15068523	15069317	0.760705	0.34	OMIM:PDXDC1	614244	CNVKIT,ED
PDXDC1,NM_001324019,NM_001285448,NM_001324021,NM_001324020,NM_001285450,NM_001285447,NM_015027,NM_001285445,NM_001285449,NM_001285444,ENST00000567306,ENST00000569715,ENST00000570001,ENST00000535621,ENST00000563667,ENST00000450288,ENST00000447912,ENST00000563522,ENST00000563679,ENST00000325823,ENST00000567634,ENST00000562119,ENST00000455313,ENST00000396410,ENST00000566426,ENST00000565362,CCDS32393…	chr16	15081991	15083746	0.697436	0.31	OMIM:PDXDC1	614244	CNVKIT,ED
PDXDC1,NM_001324019,NM_001285448,NM_001324020,NM_001324021,NM_001285450,NM_001285447,NM_015027,NM_001285445,NM_001285449,NM_001285444,ENST00000567306,ENST00000569715,ENST00000570001,ENST00000535621,ENST00000563667,ENST00000450288,ENST00000447912,ENST00000563522,ENST00000563679,ENST00000325823,ENST00000567634,ENST00000562119,ENST00000455313,ENST00000396410,ENST00000566426,ENST00000565362,CCDS32393…	chr16	15083801	15084122	0.895639	0.41	OMIM:PDXDC1	614244	CNVKIT,ED
PDXDC1,NM_001324019,NM_001285448,NM_001324021,NM_001324020,NM_001285450,NM_001285447,NM_015027,NM_001285445,NM_001285449,NM_001285444,ENST00000567306,ENST00000569715,ENST00000570001,ENST00000535621,ENST00000563667,ENST00000450288,ENST00000447912,ENST00000563522,ENST00000325823,ENST00000563679,ENST00000562119,ENST00000455313,ENST00000396410,ENST00000566426,ENST00000565362,CCDS32393,CCDS66955,CCDS6…	chr16	15090065	15090395	0.75303	0.6	OMIM:PDXDC1	614244	CNVKIT,ED
PDXDC1,NM_001324019,NM_001285448,NM_001324020,NM_001324021,NM_001285450,NM_001285447,NM_015027,NM_001285445,NM_001285449,NM_001285444,ENST00000567306,ENST00000569715,ENST00000570001,ENST00000535621,ENST00000563667,ENST00000450288,ENST00000447912,ENST00000563522,ENST00000325823,ENST00000563679,ENST00000562119,ENST00000455313,ENST00000396410,ENST00000566426,ENST00000565362,CCDS32393,CCDS66955,CCDS6…	chr16	15091479	15091861	0.740838	0.38	OMIM:PDXDC1	614244	CNVKIT,ED
PDXDC1,NM_001324019,NM_001285448,NM_001324021,NM_001324020,NM_001285450,NM_001285447,NM_015027,NM_001285445,NM_001285449,NM_001285444,ENST00000567306,ENST00000569715,ENST00000570001,ENST00000535621,ENST00000563667,ENST00000450288,ENST00000447912,ENST00000563522,ENST00000325823,ENST00000563679,ENST00000562119,ENST00000455313,ENST00000396410,ENST00000566426,ENST00000565362,CCDS32393,CCDS66955,CCDS6…	chr16	15091969	15092403	0.706221	0.3	OMIM:PDXDC1	614244	CNVKIT,ED
PDXDC1,NM_001324019,NM_001285448,NM_001324021,NM_001324020,NM_001285450,NM_001285447,NM_015027,NM_001285445,NM_001285449,NM_001285444,ENST00000567306,ENST00000569715,ENST00000570001,ENST00000535621,ENST00000563667,ENST00000450288,ENST00000447912,ENST00000563522,ENST00000563679,ENST00000325823,ENST00000562119,ENST00000455313,ENST00000396410,ENST00000565362,CCDS32393,CCDS66955,CCDS66954,CCDS66957	chr16	15095424	15095867	0.77088	0.34	OMIM:PDXDC1	614244	CNVKIT,ED
PDXDC1,NM_001324019,NM_001285448,NM_001324021,NM_001324020,NM_001285450,NM_001285447,NM_015027,NM_001285445,NM_001285449,NM_001285444,ENST00000567306,ENST00000569715,ENST00000570001,ENST00000535621,ENST00000563667,ENST00000450288,ENST00000447912,ENST00000563522,ENST00000563679,ENST00000325823,ENST00000562119,ENST00000455313,ENST00000396410,ENST00000565362,CCDS32393,CCDS66955,CCDS66954,CCDS66957	chr16	15097912	15098280	0.660326	0.36	OMIM:PDXDC1	614244	CNVKIT,ED
PDXDC1,NM_001324019,NM_001285448,NM_001324021,NM_001324020,NM_001285450,NM_001285447,NM_015027,NM_001285445,NM_001285449,NM_001285444,ENST00000567306,ENST00000569715,ENST00000570001,ENST00000535621,ENST00000450288,ENST00000447912,ENST00000563679,ENST00000325823,ENST00000562119,ENST00000455313,ENST00000396410,ENST00000565362,CCDS32393,CCDS66955,CCDS66954,CCDS66957	chr16	15100146	15100530	0.71875	0.33	OMIM:PDXDC1	614244	CNVKIT,ED
PDXDC1,NM_001324019,NM_001285448,NM_001324020,NM_001324021,NM_001285450,NM_001285447,NM_015027,NM_001285445,NM_001285449,NM_001285444,ENST00000567306,ENST00000569715,ENST00000570001,ENST00000535621,ENST00000450288,ENST00000447912,ENST00000563679,ENST00000325823,ENST00000562119,ENST00000455313,ENST00000396410,CCDS32393,CCDS66955,CCDS66954,CCDS66957	chr16	15102516	15102909	0.78117	0.31	OMIM:PDXDC1	614244	CNVKIT,ED
PDXDC1,NM_001324019,NM_001285448,NM_001324020,NM_001324021,NM_001285450,NM_001285447,NM_015027,NM_001285445,NM_001285449,NM_001285444,ENST00000567306,ENST00000569715,ENST00000570001,ENST00000535621,ENST00000450288,ENST00000447912,ENST00000325823,ENST00000563679,ENST00000562119,ENST00000455313,ENST00000396410,ENST00000561930,CCDS32393,CCDS66955,CCDS66954,CCDS66957	chr16	15103395	15103821	0.685446	0.35	OMIM:PDXDC1	614244	CNVKIT,ED
PDXDC1,NM_001324019,NM_001285448,NM_001324021,NM_001324020,NM_001285450,NM_001285447,NM_015027,NM_001285445,NM_001285449,NM_001285444,ENST00000567306,ENST00000569715,ENST00000570001,ENST00000535621,ENST00000450288,ENST00000447912,ENST00000325823,ENST00000563679,ENST00000562119,ENST00000455313,ENST00000396410,ENST00000561930,CCDS32393,CCDS66955,CCDS66954,CCDS66957	chr16	15104075	15104396	0.593977	0.34	OMIM:PDXDC1	614244	CNVKIT,ED
PDXDC1,NM_001324019,NM_001285448,NM_001324021,NM_001324020,NM_001285450,NM_001285447,NM_015027,NM_001285445,NM_001285449,NM_001285444,ENST00000569715,ENST00000570001,ENST00000535621,ENST00000450288,ENST00000447912,ENST00000565178,ENST00000563679,ENST00000325823,ENST00000562119,ENST00000455313,ENST00000396410,CCDS32393,CCDS66955,CCDS66954,CCDS66957	chr16	15112590	15113020	0.616279	0.31	OMIM:PDXDC1	614244	CNVKIT,ED
PDXDC1,NM_001324019,NM_001285448,NM_001324020,NM_001324021,NM_001285450,NM_001285447,NM_015027,NM_001285445,NM_001285449,NM_001285444,ENST00000569715,ENST00000570001,ENST00000535621,ENST00000450288,ENST00000447912,ENST00000563679,ENST00000325823,ENST00000562119,ENST00000455313,ENST00000396410,CCDS32393,CCDS66955,CCDS66954,CCDS66957	chr16	15116443	15116848	0.84321	0.44	OMIM:PDXDC1	614244	CNVKIT,ED
PDXDC1,NM_001324019,NM_001285448,NM_001324020,NM_001324021,NM_001285450,NM_001285447,NM_015027,NM_001285445,NM_001285449,NM_001285444,ENST00000569715,ENST00000570001,ENST00000535621,ENST00000566633,ENST00000450288,ENST00000447912,ENST00000325823,ENST00000563679,ENST00000562119,ENST00000455313,ENST00000396410,CCDS32393,CCDS66955,CCDS66954,CCDS66957	chr16	15120324	15120695	0.747978	0.36	OMIM:PDXDC1	614244	CNVKIT,ED
PDXDC1,NM_001324019,NM_001285448,NM_001324021,NM_001324020,NM_001285450,NM_001285447,NM_015027,NM_001285445,NM_001285449,NM_001285444,ENST00000569715,ENST00000570001,ENST00000535621,ENST00000566633,ENST00000450288,ENST00000447912,ENST00000563679,ENST00000325823,ENST00000562119,ENST00000455313,ENST00000396410,CCDS32393,CCDS66955,CCDS66954,CCDS66957	chr16	15122548	15122959	0.791971	0.31	OMIM:PDXDC1	614244	CNVKIT,ED
PKD1P4-NPIPA8,NR_146336,ENST00000532739	chr16	16451604	16451923	0.081243	0.49			CNVKIT,ED
PKD1P4-NPIPA8,NR_146336,ENST00000532739	chr16	16454452	16455359	0.029217	0.29			CNVKIT,ED
PKD1P4-NPIPA8,NR_146336,ENST00000532739	chr16	16456400	16456734	0.289421	0.42			CNVKIT,ED
PKD1P4-NPIPA8,NR_146336,ENST00000532739	chr16	16456915	16457235	0.19349	0.52			CNVKIT,ED
PKD1P4-NPIPA8,NR_146336,ENST00000532739	chr16	16457566	16458537	0.419756	0.4			CNVKIT,ED
PKD1P4-NPIPA8,NR_146336,ENST00000532739	chr16	16458992	16460812	0.499176	0.38			CNVKIT,ED
PKD1P4-NPIPA8,NR_146336,ENST00000532739	chr16	16461449	16461768	0.429206	0.55			CNVKIT,ED
PKD1P4-NPIPA8,NR_146336,ENST00000532739	chr16	16462464	16462986	0.018199	0.28			CNVKIT,ED
PKD1P4-NPIPA8,NR_146336,ENST00000532739	chr16	16463245	16463634	0.127249	0.48			CNVKIT,ED
PKD1P4-NPIPA8,NR_146336,ENST00000532739	chr16	16465163	16465619	0.336257	0.51			CNVKIT,ED
PKD1P4-NPIPA8,NR_146336,ENST00000532739	chr16	16465680	16466805	0.115333	0.32			CNVKIT,ED
PKD1P4-NPIPA8,NR_146336,ENST00000532739	chr16	16468165	16469307	0.142732	0.37			CNVKIT,ED
NPIPA8,PKD1P4-NPIPA8,NM_001282511,NR_146336,ENST00000532739	chr16	16470779	16471099	0.222917	0.49			CNVKIT,ED
ENST00000566806	chr16	32077020	32077844	0.626011	0.3			CNVKIT,ED
ENST00000564145,ENST00000563904	chr16	32163302	32163622	0.402604	0.29			CNVKIT,ED
LOC102723753,NR_135178,ENST00000566902	chr16	32177874	32178541	0.352698	0.33			CNVKIT,ED
LOC102723753,NR_135178,ENST00000566902	chr16	32178977	32179297	0.380208	0.39			CNVKIT,ED
HERC2P4,LOC102723753,NR_135178,NR_109773,ENST00000566902,ENST00000564730	chr16	32181917	32182618	0.324298	0.24	PSEUDO:HERC2P4		CNVKIT,ED
HERC2P4,LOC102723753,NR_135178,NR_109773,ENST00000566902,ENST00000433784,ENST00000566591	chr16	32187356	32187676	0.195573	0.27	PSEUDO:HERC2P4		CNVKIT,ED
HERC2P4,LOC102723753,NR_135178,NR_109773,ENST00000566902,ENST00000433784,ENST00000566591	chr16	32190605	32191057	0.437315	0.34	PSEUDO:HERC2P4		CNVKIT,ED
HERC2P4,LOC102723753,NR_135178,NR_109773,ENST00000566902,ENST00000433784,ENST00000568097,ENST00000566591	chr16	32191748	32192141	0.50106	0.38	PSEUDO:HERC2P4		CNVKIT,ED
HERC2P4,LOC102723753,NR_135178,NR_109773,ENST00000566902,ENST00000433784,ENST00000568097	chr16	32192484	32192807	0.400671	0.26	PSEUDO:HERC2P4		CNVKIT,ED
HERC2P4,LOC102723753,NR_135178,NR_109773,ENST00000566902,ENST00000433784,ENST00000568097	chr16	32192897	32193283	0.325561	0.22	PSEUDO:HERC2P4		CNVKIT,ED
LOC102723713,TP53TG3D,NR_158190,NM_001368231,NR_158188,NR_158189,NR_110898,NM_001243722,NR_158187,ENST00000398664,ENST00000562604,ENST00000568044,ENST00000380148,ENST00000569631,ENST00000563025,ENST00000354614,CCDS58456	chr16	32264506	32265421	0.307377	0.3			CNVKIT,ED
LOC102723713,TP53TG3D,NR_158190,NM_001368231,NR_158188,NR_158189,NR_110898,NM_001243722,NR_158187,ENST00000398664,ENST00000568044,ENST00000380148,ENST00000569631,ENST00000563025,ENST00000564810,ENST00000567978,CCDS58456	chr16	32265726	32266275	0.369308	0.31			CNVKIT,ED
ENST00000562853	chr16	32369460	32369780	0.473958	0.4			CNVKIT,ED
ENST00000565577	chr16	32390567	32391313	0.512958	0.34			CNVKIT,ED
ENST00000562908	chr16	32399387	32399707	0.573698	0.31			CNVKIT,ED
ENST00000562908	chr16	32441894	32442214	0.455469	0.46			CNVKIT,ED
ENST00000562908	chr16	32442908	32443233	0.384103	0.37			CNVKIT,ED
ENST00000562908	chr16	32447271	32447591	0.723698	0.4			CNVKIT,ED
ENST00000562927	chr16	32486316	32486636	0.880729	0.38			CNVKIT,ED
ENST00000562927	chr16	32486710	32487257	0.768891	0.35			CNVKIT,ED
ENST00000562927	chr16	32487687	32488008	0.799325	0.34			CNVKIT,ED
ENST00000562927	chr16	32489260	32489580	0.651562	0.34			CNVKIT,ED
TP53TG3C,TP53TG3B,TP53TG3,TP53TG3E,LOC102723655,TP53TG3F,NR_158181,NR_158199,NR_110897,NM_001330066,NR_158196,NR_110914,NR_158195,NM_001368237,NR_110911,NM_001205259,NR_158180,NR_158200,NM_001330061,NR_158197,NR_158182,NR_158183,NR_110910,NM_001099687,NR_158198,NM_016212,NR_110886,ENST00000562021,ENST00000565622,ENST00000563102,ENST00000569420,ENST00000563658,ENST00000568854,ENST00000398682,CCDS4…	chr16	32685821	32686374	0.259644	0.35	OMIM:TP53TG3	617482	CNVKIT,ED
TP53TG3C,TP53TG3B,TP53TG3,TP53TG3E,LOC102723655,TP53TG3F,NR_158181,NR_158199,NR_110897,NM_001330066,NR_158196,NR_110914,NR_158195,NM_001368237,NR_110911,NM_001205259,NR_158180,NR_158200,NM_001330061,NR_158197,NR_158182,NR_158183,NR_110910,NM_001099687,NR_158198,NM_016212,NR_110886,ENST00000565622,ENST00000563937,ENST00000398680,ENST00000563102,ENST00000569420,ENST00000564154,ENST00000568854,ENST0…	chr16	32686671	32687586	0.256375	0.27	OMIM:TP53TG3	617482	CNVKIT,ED
ENST00000562687,ENST00000569697	chr16	32758786	32759172	0.325561	0.22			CNVKIT,ED
ENST00000562687,ENST00000569697	chr16	32759262	32759585	0.346491	0.46			CNVKIT,ED
ENST00000562687,ENST00000569697	chr16	32759927	32760320	0.371289	0.31			CNVKIT,ED
ENST00000562687,ENST00000569697	chr16	32761015	32761465	0.297037	0.29			CNVKIT,ED
ENST00000562687,ENST00000569697	chr16	32764393	32764713	0.182812	0.26			CNVKIT,ED
ENST00000562687	chr16	32765148	32765467	0.238506	0.31			CNVKIT,ED
ENST00000562687	chr16	32769451	32770152	0.266048	0.27			CNVKIT,ED
ENST00000562687	chr16	32770968	32771288	0.307292	0.34			CNVKIT,ED
ENST00000562687	chr16	32771724	32772044	0.36875	0.45			CNVKIT,ED
ENST00000562687	chr16	32772071	32772391	0.251823	0.24			CNVKIT,ED
ENST00000564458	chr16	32786501	32786821	0.326562	0.27			CNVKIT,ED
-	chr16	32858894	32859479	0.573077	0.33			CNVKIT,ED
SLC6A10P,NR_003083,ENST00000330048	chr16	32888653	32889337	0.554581	0.27	PSEUDO:SLC6A10P		CNVKIT,ED
SLC6A10P,NR_003083,ENST00000330048,ENST00000431994	chr16	32889974	32891579	0.533956	0.23	PSEUDO:SLC6A10P		CNVKIT,ED
SLC6A10P,NR_003083,ENST00000330048,ENST00000431994	chr16	32891788	32892408	0.481452	0.22	PSEUDO:SLC6A10P		CNVKIT,ED
SLC6A10P,NR_003083,ENST00000330048,ENST00000431994	chr16	32892660	32893105	0.461423	0.21	PSEUDO:SLC6A10P		CNVKIT,ED
SLC6A10P,NR_003083,ENST00000330048,ENST00000431994	chr16	32893143	32893464	0.465732	0.26	PSEUDO:SLC6A10P		CNVKIT,ED
SLC6A10P,NR_003083,ENST00000330048,ENST00000431994	chr16	32893748	32894287	0.53525	0.26	PSEUDO:SLC6A10P		CNVKIT,ED
SLC6A10P,NR_003083,ENST00000330048,ENST00000431994,ENST00000561837	chr16	32894815	32895181	0.458561	0.23	PSEUDO:SLC6A10P		CNVKIT,ED
ENST00000431994	chr16	32896385	32896830	0.529963	0.45			CNVKIT,ED
ENST00000562241,ENST00000566260,ENST00000398669	chr16	32897421	32898124	0.469417	0.3			CNVKIT,ED
ENST00000565463	chr16	32914721	32915041	0.472135	0.34			CNVKIT,ED
ENST00000568775	chr16	32926430	32926939	0.492469	0.29			CNVKIT,ED
-	chr16	32928195	32928530	0.633084	0.36			CNVKIT,ED
-	chr16	32928581	32929173	0.424831	0.22			CNVKIT,ED
-	chr16	32930919	32931253	0.457585	0.31			CNVKIT,ED
-	chr16	32936724	32937119	0.520675	0.49			CNVKIT,ED
-	chr16	32938469	32939174	0.338889	0.22			CNVKIT,ED
-	chr16	32941058	32941378	0.464583	0.42			CNVKIT,ED
-	chr16	32945168	32945489	0.582295	0.34			CNVKIT,ED
-	chr16	32949111	32949477	0.565801	0.25			CNVKIT,ED
-	chr16	32949532	32949853	0.419003	0.22			CNVKIT,ED
-	chr16	32950388	32950828	0.492235	0.29			CNVKIT,ED
-	chr16	32956823	32957142	0.451411	0.33			CNVKIT,ED
-	chr16	32957210	32957583	0.591823	0.37			CNVKIT,ED
-	chr16	32959588	32959907	0.432602	0.29			CNVKIT,ED
ENST00000567619,ENST00000425181	chr16	33006473	33006793	0.401823	0.27			CNVKIT,ED
ENST00000567619	chr16	33013431	33013751	0.441406	0.21			CNVKIT,ED
ENST00000567619	chr16	33019847	33020167	0.284375	0.36			CNVKIT,ED
ENST00000567619,ENST00000565407	chr16	33020284	33021369	0.452381	0.23			CNVKIT,ED
ENST00000564165,ENST00000564795	chr16	33106220	33106540	0.310416	0.23			CNVKIT,ED
ENST00000564334	chr16	33120658	33120978	0.266146	0.29			CNVKIT,ED
ENST00000564334	chr16	33121005	33121325	0.240625	0.3			CNVKIT,ED
ENST00000564334	chr16	33121761	33122081	0.280208	0.42			CNVKIT,ED
ENST00000564334,ENST00000567073	chr16	33122897	33123598	0.267475	0.26			CNVKIT,ED
ENST00000564334,ENST00000567073	chr16	33127582	33127901	0.251306	0.26			CNVKIT,ED
ENST00000567073	chr16	33128336	33128656	0.195573	0.27			CNVKIT,ED
ENST00000567073	chr16	33131584	33132034	0.322407	0.32			CNVKIT,ED
ENST00000564498	chr16	33132729	33133122	0.371289	0.32			CNVKIT,ED
ENST00000564498	chr16	33133464	33133787	0.346491	0.49			CNVKIT,ED
ENST00000564498	chr16	33133877	33134263	0.325561	0.23			CNVKIT,ED
TP53TG3C,TP53TG3B,TP53TG3,TP53TG3E,LOC102723655,TP53TG3F,NR_158181,NR_158199,NR_110897,NM_001330066,NR_158196,NR_110914,NR_158195,NM_001368237,NR_110911,NM_001205259,NR_158180,NM_001330061,NR_158200,NR_158197,NR_158182,NR_158183,NR_110910,NM_001099687,NR_158198,NM_016212,NR_110886,ENST00000398666,ENST00000569850,ENST00000569719,ENST00000360260,ENST00000398667,ENST00000561509,ENST00000567137,ENST0…	chr16	33205446	33206361	0.256375	0.26	OMIM:TP53TG3	617482	CNVKIT,ED
TP53TG3C,TP53TG3B,TP53TG3,TP53TG3E,LOC102723655,TP53TG3F,NR_158181,NR_158199,NR_110897,NM_001330066,NR_158196,NR_110914,NR_158195,NM_001368237,NR_110911,NM_001205259,NR_158180,NR_158200,NM_001330061,NR_158197,NR_158182,NR_158183,NR_110910,NM_001099687,NR_158198,NM_016212,NR_110886,ENST00000562714,ENST00000564949,ENST00000569719,ENST00000360260,ENST00000398667,ENST00000561509,ENST00000567137,ENST0…	chr16	33206658	33207211	0.254521	0.32	OMIM:TP53TG3	617482	CNVKIT,ED
TP53TG3C,TP53TG3B,TP53TG3,TP53TG3E,LOC102723655,TP53TG3F,NR_158181,NR_158199,NR_110897,NM_001330066,NR_158196,NR_110914,NR_158195,NM_001368237,NR_110911,NM_001205259,NR_158180,NR_158200,NM_001330061,NR_158197,NR_158182,NR_158183,NR_110910,NM_001099687,NR_158198,NM_016212,NR_110886,ENST00000563564,ENST00000341305,ENST00000569741,ENST00000380147,ENST00000398667,ENST00000567724,CCDS45477	chr16	33261981	33262896	0.256375	0.26	OMIM:TP53TG3	617482	CNVKIT,ED
TP53TG3C,TP53TG3B,TP53TG3,TP53TG3E,LOC102723655,TP53TG3F,NR_158181,NR_158199,NR_110897,NM_001330066,NR_158196,NR_110914,NR_158195,NM_001368237,NR_110911,NM_001205259,NR_158180,NM_001330061,NR_158200,NR_158197,NR_158182,NR_158183,NR_110910,NM_001099687,NR_158198,NM_016212,NR_110886,ENST00000563809,ENST00000563564,ENST00000341305,ENST00000569741,ENST00000398667,ENST00000567724,CCDS45477	chr16	33263193	33263746	0.254521	0.33	OMIM:TP53TG3	617482	CNVKIT,ED
ENST00000567422	chr16	33372578	33372901	0.754902	0.32			CNVKIT,ED
ENST00000570636	chr16	33379857	33380205	0.747126	0.26			CNVKIT,ED
ENST00000566346	chr16	33395731	33396051	0.76276	0.31			CNVKIT,ED
ENST00000566346	chr16	33401963	33402283	0.676042	0.3			CNVKIT,ED
ENST00000566346	chr16	33410512	33410910	0.684673	0.25			CNVKIT,ED
ENST00000566346	chr16	33424791	33425107	0.745781	0.3			CNVKIT,ED
ENST00000567036,ENST00000565049	chr16	33489727	33490047	0.839063	0.34			CNVKIT,ED
ENST00000565049	chr16	33498921	33499251	0.37601	0.44			CNVKIT,ED
ENST00000565049	chr16	33500081	33501065	0.520579	0.24			CNVKIT,ED
-	chr16	33534016	33534336	0.799479	0.22			CNVKIT,ED
ENST00000562905	chr16	33629574	33630160	0.753697	0.25			CNVKIT,ED
-	chr16	33630300	33630622	0.90528	0.28			CNVKIT,ED
-	chr16	33707833	33708152	0.560867	0.39			CNVKIT,ED
ENST00000562773	chr16	33710015	33710388	0.653485	0.42			CNVKIT,ED
ENST00000562773	chr16	33710456	33710775	0.564263	0.42			CNVKIT,ED
ENST00000562773	chr16	33718127	33718493	0.49408	0.27			CNVKIT,ED
ENST00000562773	chr16	33736405	33736739	0.400698	0.38			CNVKIT,ED
PDPR,NM_017990,NM_001322119,NM_001322118,NM_001322117,ENST00000562100,ENST00000398122,ENST00000561920,ENST00000568530,ENST00000288050,ENST00000565186,CCDS45520	chr16	70179410	70179785	0.553333	0.34	OMIM:PDPR	617835	CNVKIT,ED
PDPR,NM_017990,NM_001322119,NM_001322118,NM_001322117,ENST00000562100,ENST00000542659,ENST00000398122,ENST00000563930,ENST00000569042,ENST00000561920,ENST00000568530,ENST00000567896,ENST00000288050,ENST00000567046,ENST00000565186,ENST00000564563,CCDS45520	chr16	70181238	70181683	0.60824	0.23	OMIM:PDPR	617835	CNVKIT,ED
PDPR,NM_017990,NM_001322119,NM_001322118,NM_001322117,ENST00000562100,ENST00000542659,ENST00000398122,ENST00000563930,ENST00000569042,ENST00000561920,ENST00000568530,ENST00000567896,ENST00000288050,ENST00000567046,ENST00000565186,ENST00000564563,CCDS45520	chr16	70182243	70182636	0.72922	0.31	OMIM:PDPR	617835	CNVKIT,ED
PDPR,NM_017990,NM_001322119,NM_001322118,NM_001322117,ENST00000562100,ENST00000542659,ENST00000398122,ENST00000563930,ENST00000569042,ENST00000568530,ENST00000567896,ENST00000288050,ENST00000567046,ENST00000565186,ENST00000564563,CCDS45520	chr16	70187138	70187527	1	0.32	OMIM:PDPR	617835	CNVKIT,ED
LOC400541,PDPR,NM_017990,NM_001322119,NM_001322118,NR_126007,NM_001322117,ENST00000562100,ENST00000542659,ENST00000566989,ENST00000398122,ENST00000563930,ENST00000569042,ENST00000568530,ENST00000288050,ENST00000567046,ENST00000565186,ENST00000564563,CCDS45520	chr16	70190260	70191200	1	0.32	OMIM:PDPR	617835	CNVKIT,ED
CLEC18C,NM_173619,ENST00000314151,ENST00000562923,ENST00000569201,ENST00000569268,ENST00000541793,ENST00000569347,ENST00000565806,ENST00000564976,ENST00000536907	chr16	70208070	70208390	0.442708	0.58	OMIM:CLEC18C	616573	CNVKIT,ED
CLEC18C,NM_173619,ENST00000314151,ENST00000562923,ENST00000569201,ENST00000569268,ENST00000541793,ENST00000569347,ENST00000565806,ENST00000561612,ENST00000564976,ENST00000536907,CCDS32473	chr16	70208655	70209048	0.39525	0.54	OMIM:CLEC18C	616573	CNVKIT,ED
LOC283922,NR_026950,ENST00000563377,ENST00000429810,ENST00000566802	chr16	74394385	74394786	0.730673	0.33			CNVKIT,ED
-	chr16	74410833	74411349	0.13469	0.27			CNVKIT,ED
NPIPB15,NM_001306094,ENST00000429990	chr16	74411726	74412156	0.21531	0.39			CNVKIT,ED
NPIPB15,NM_001306094,ENST00000429990	chr16	74415266	74415662	0.282828	0.34			CNVKIT,ED
NPIPB15,NM_001306094,ENST00000429990	chr16	74419115	74419792	0	0.18			CNVKIT,ED
NPIPB15,NM_001306094,ENST00000429990	chr16	74422551	74422871	0.415625	0.48			CNVKIT,ED
NPIPB15,NM_001306094,ENST00000429990	chr16	74422905	74423225	0.125	0.69			CNVKIT,ED
NPIPB15,NM_001306094,ENST00000429990	chr16	74423550	74424676	0.090142	0.29			CNVKIT,ED
NPIPB15,NM_001306094,ENST00000429990	chr16	74425131	74426061	0.305018	0.27			CNVKIT,ED
-	chr16	74426779	74427195	0.216747	0.32			CNVKIT,ED
CLEC18B,NM_001011880,ENST00000339953,CCDS32484	chr16	74443388	74443925	0.548727	0.23	OMIM:CLEC18B	616572	CNVKIT,ED
CLEC18B,NM_001011880,ENST00000339953,CCDS32484	chr16	74444291	74444611	0.395833	0.34	OMIM:CLEC18B	616572	CNVKIT,ED
CLEC18B,NM_001011880,ENST00000339953,CCDS32484	chr16	74444656	74445039	0.394256	0.27	OMIM:CLEC18B	616572	CNVKIT,ED
CLEC18B,NM_001011880,ENST00000339953,ENST00000564842,CCDS32484	chr16	74445373	74446373	0.425333	0.2	OMIM:CLEC18B	616572	CNVKIT,ED
CLEC18B,NM_001011880,ENST00000339953,ENST00000425714,CCDS32484	chr16	74446620	74447248	0.491507	0.3	OMIM:CLEC18B	616572	CNVKIT,ED
CLEC18B,NM_001011880,ENST00000339953,ENST00000425714,CCDS32484	chr16	74447294	74447616	0.517598	0.29	OMIM:CLEC18B	616572	CNVKIT,ED
CLEC18B,NM_001011880,ENST00000339953,ENST00000425714,CCDS32484	chr16	74451840	74452247	0.465192	0.43	OMIM:CLEC18B	616572	CNVKIT,ED
CLEC18B,NM_001011880,ENST00000339953,ENST00000425714,CCDS32484	chr16	74454291	74454684	0.348176	0.32	OMIM:CLEC18B	616572	CNVKIT,ED
CLEC18B,NM_001011880,ENST00000339953,ENST00000425714	chr16	74454959	74455279	0.486458	0.57	OMIM:CLEC18B	616572	CNVKIT,ED
FAM157C,NR_126161,ENST00000568070,ENST00000565965,ENST00000570230	chr16	90228879	90229454	0.215797	0.47			CNVKIT,ED
FAM157C,NR_126161,ENST00000568070,ENST00000565965,ENST00000570230	chr16	90232298	90234898	0.1675	0.27			CNVKIT,ED
FAM157C,NR_126161,ENST00000568070,ENST00000570230	chr16	90237212	90237532	0.021875	0.35			CNVKIT,ED
FAM157C,NR_126161,ENST00000568070,ENST00000570230	chr16	90237618	90238180	0.100534	0.6			CNVKIT,ED
ENST00000570230	chr16	90243992	90244372	0.169298	0.67			CNVKIT,ED
ENST00000568418	chr16	90252299	90252619	0.114844	0.45			CNVKIT,ED
ENST00000417510	chr17	16725643	16725963	0.482812	0.41			CNVKIT,ED
KRT16P2,NR_029392,ENST00000414673,ENST00000399048	chr17	16734326	16734999	0.559311	0.29	PSEUDO:KRT16P2		CNVKIT,ED
KRT16P2,NR_029392,ENST00000414673,ENST00000579062,ENST00000399048	chr17	16735362	16735754	0.517007	0.33	PSEUDO:KRT16P2		CNVKIT,ED
KRT17P1,NR_146392,ENST00000399211	chr17	16744078	16744398	0.460156	0.54	PSEUDO:KRT17P1		CNVKIT,ED
KRT17P1,NR_146392,ENST00000582047,ENST00000399211	chr17	16745078	16745770	0.445086	0.18	PSEUDO:KRT17P1		CNVKIT,ED
KRT17P1,NR_146392,ENST00000577449,ENST00000582224,ENST00000399211,ENST00000340966	chr17	16746849	16747314	0.398925	0.25	PSEUDO:KRT17P1		CNVKIT,ED
KRT17P1,NR_146392,ENST00000577449,ENST00000582224,ENST00000580363,ENST00000399211,ENST00000340966	chr17	16747458	16747869	0.535685	0.36	PSEUDO:KRT17P1		CNVKIT,ED
KRT17P2,NR_146075,ENST00000300992,ENST00000326333	chr17	18330278	18330760	0.329184	0.37	PSEUDO:KRT17P2		CNVKIT,ED
KRT17P2,NR_146075,ENST00000584769,ENST00000300992,ENST00000326333	chr17	18331500	18331911	0.404704	0.36	PSEUDO:KRT17P2		CNVKIT,ED
KRT17P2,NR_146075,ENST00000584769,ENST00000300992,ENST00000326333	chr17	18332055	18332520	0.378315	0.29	PSEUDO:KRT17P2		CNVKIT,ED
KRT17P2,NR_146075,ENST00000581146,ENST00000300992	chr17	18333600	18334292	0.421243	0.15	PSEUDO:KRT17P2		CNVKIT,ED
KRT17P2,NR_146075	chr17	18334972	18335292	0.358333	0.25	PSEUDO:KRT17P2		CNVKIT,ED
KRT16P1,NR_073414,ENST00000584962,ENST00000411877,ENST00000581210,ENST00000399124,ENST00000584135,ENST00000581027	chr17	18343611	18343931	0.554687	0.74	PSEUDO:KRT16P1		CNVKIT,ED
KRT16P1,NR_073414,ENST00000584962,ENST00000399124,ENST00000581027	chr17	18344551	18345039	0.526298	0.3	PSEUDO:KRT16P1		CNVKIT,ED
-	chr17	18353400	18353720	0.463281	0.43			CNVKIT,ED
ENST00000328114,ENST00000577691,ENST00000581545,ENST00000582333	chr17	18379981	18380305	0.744084	0.29			CNVKIT,ED
LGALS9C,NM_001040078,ENST00000580674,ENST00000583322,ENST00000584941,ENST00000328114,ENST00000577691,ENST00000579773,ENST00000582928,ENST00000578983,ENST00000581545,ENST00000412421,ENST00000582333,CCDS32587	chr17	18386971	18387377	0.571429	0.28			CNVKIT,ED
LGALS9C,NM_001040078,ENST00000580674,ENST00000583322,ENST00000584941,ENST00000328114,ENST00000577691,ENST00000579773,ENST00000584170,ENST00000578983,ENST00000581545,ENST00000412421,ENST00000582333,CCDS32587	chr17	18389163	18389531	0.524004	0.24			CNVKIT,ED
LGALS9C,NM_001040078,ENST00000580674,ENST00000583322,ENST00000584941,ENST00000328114,ENST00000577691,ENST00000579773,ENST00000584170,ENST00000581545,ENST00000578563,ENST00000412421,ENST00000582333,CCDS32587	chr17	18390746	18391085	0.419616	0.35			CNVKIT,ED
USP32P2,NR_003554,ENST00000508093,ENST00000414432,ENST00000412260,ENST00000581595,ENST00000425211,ENST00000421108	chr17	18418818	18419238	0.49623	0.31	PSEUDO:USP32P2		CNVKIT,ED
USP32P2,NR_003554,ENST00000414432,ENST00000508093,ENST00000578409,ENST00000412260,ENST00000581595,ENST00000577869,ENST00000425211,ENST00000420856,ENST00000421108	chr17	18420555	18420875	0.399219	0.34	PSEUDO:USP32P2		CNVKIT,ED
USP32P2,NR_003554,ENST00000414432,ENST00000508093,ENST00000610104,ENST00000609831,ENST00000608726,ENST00000608313,ENST00000609193,ENST00000578409,ENST00000608216,ENST00000412260,ENST00000608385,ENST00000610155,ENST00000608141,ENST00000581595,ENST00000608376,ENST00000577869,ENST00000425211,ENST00000420856,ENST00000609832,ENST00000609805	chr17	18422721	18423041	0.473958	0.35	PSEUDO:USP32P2		CNVKIT,ED
GRAP,NM_006613,NM_001330148,ENST00000571380,ENST00000573099,ENST00000284154,ENST00000395635,ENST00000583020,CCDS11202	chr17	18945000	18945371	0.540431	0.27	OMIM:GRAP	604330	CNVKIT,ED
ENST00000571380,ENST00000573099,ENST00000284154,ENST00000583020	chr17	18950057	18950463	0.5	0.27			CNVKIT,ED
ENST00000442355,ENST00000435028	chr17	18980902	18981319	0.333333	0.34			CNVKIT,ED
ENST00000442355,ENST00000439868,ENST00000435028	chr17	18983151	18983826	0.325432	0.31			CNVKIT,ED
LOC388436,LOC79999,LOC102724624,NR_160286,NR_160285,NR_164158,ENST00000399091,ENST00000443876,ENST00000428928	chr17	18996308	18997274	0.489303	0.62			CNVKIT,ED
LOC388436,LOC79999,LOC102724624,NR_160286,NR_160285,NR_164158,ENST00000399093,ENST00000443876,ENST00000574724	chr17	18999190	18999606	0.333333	0.31			CNVKIT,ED
ENST00000577213,ENST00000344415	chr17	19030708	19031114	0.5	0.27			CNVKIT,ED
GRAPL,NM_001129778,NM_001353418,ENST00000577213,ENST00000344415,ENST00000437957,CCDS45627	chr17	19035800	19036171	0.5	0.28			CNVKIT,ED
GRAPL,NM_001129778,NM_001353418,ENST00000577213,ENST00000344415,ENST00000437957,ENST00000574324,CCDS45627	chr17	19041263	19042032	0.493065	0.27			CNVKIT,ED
GRAPL,NM_001129778,NM_001353418,ENST00000344415,ENST00000574324,ENST00000583540,CCDS45627	chr17	19042709	19043150	0.5	0.33			CNVKIT,ED
GRAPL,NM_001129778,NM_001353418,ENST00000344415,ENST00000574324,ENST00000583540,CCDS45627	chr17	19046986	19047385	0.5	0.29			CNVKIT,ED
GRAPL,LOC388436,LOC79999,NM_001129778,NM_001353418,NR_160286,NR_160285,ENST00000344415,ENST00000399087,ENST00000574324,ENST00000436381,ENST00000583540,CCDS45627	chr17	19059107	19059523	0.333333	0.31			CNVKIT,ED
GRAPL,LOC388436,LOC79999,NM_001129778,NM_001353418,NR_160286,NR_160285,ENST00000344415,ENST00000399087,ENST00000436381,ENST00000574324,ENST00000583540,ENST00000399083,CCDS45627	chr17	19061439	19062402	0.371928	0.26			CNVKIT,ED
ENST00000495691,ENST00000460772	chr17	19074878	19075553	0.320864	0.31			CNVKIT,ED
ENST00000495691,ENST00000460772	chr17	19077517	19077934	0.333333	0.31			CNVKIT,ED
ENST00000428348,ENST00000424109	chr17	19106952	19107369	0.333333	0.33			CNVKIT,ED
ENST00000447506,ENST00000428348,ENST00000424109	chr17	19109333	19110008	0.325432	0.31			CNVKIT,ED
LOC388436,LOC79999,NR_160286,NR_160285,ENST00000399086,ENST00000582015,ENST00000399085	chr17	19122477	19123440	0.371928	0.26			CNVKIT,ED
LOC388436,LOC79999,NR_160286,NR_160285,ENST00000436914,ENST00000582015,ENST00000399085,ENST00000584707	chr17	19125356	19125772	0.333333	0.31			CNVKIT,ED
ENST00000398801,ENST00000592460,ENST00000454519,CCDS42300	chr17	34494749	34495148	0.137218	0.26			CNVKIT,ED
ENST00000398801,ENST00000592460,ENST00000454519,CCDS42300	chr17	34495235	34495637	0.106965	0.26			CNVKIT,ED
ENST00000398801,ENST00000592460,ENST00000454519,CCDS42300	chr17	34495857	34496244	0.008398	0.24			CNVKIT,ED
ENST00000398801,ENST00000592460,ENST00000454519,CCDS42300	chr17	34496320	34496690	0.143243	0.33			CNVKIT,ED
ENST00000398801,ENST00000592460,ENST00000454519,CCDS42300	chr17	34497141	34497511	0.141892	0.48			CNVKIT,ED
ENST00000398801,ENST00000592460,ENST00000454519,ENST00000588574,CCDS42300	chr17	34497711	34498136	0	0.27			CNVKIT,ED
ENST00000398801,ENST00000592460,ENST00000454519,ENST00000588574,CCDS42300	chr17	34499059	34499429	0.096396	0.39			CNVKIT,ED
ENST00000398801,ENST00000589443,ENST00000592460,ENST00000454519,ENST00000586369,ENST00000588574,CCDS42300	chr17	34499488	34499890	0.030473	0.31			CNVKIT,ED
ENST00000398801,ENST00000589443,ENST00000592460,ENST00000454519,ENST00000586369,CCDS42300	chr17	34500008	34500411	0.086849	0.33			CNVKIT,ED
ENST00000398801,ENST00000589443,ENST00000592460,ENST00000454519,ENST00000586369,ENST00000589139,CCDS42300	chr17	34500579	34501111	0	0.28			CNVKIT,ED
ENST00000398801,ENST00000589443,ENST00000592460,ENST00000454519,ENST00000586369,ENST00000589139,CCDS42300	chr17	34501844	34502545	0.052068	0.33			CNVKIT,ED
CCL3L1,CCL3L3,NM_021006,NM_001001437,ENST00000394484,ENST00000588817,ENST00000378354,ENST00000589380,ENST00000589736,ENST00000592498,CCDS32626	chr17	34522587	34522987	0.4125	0.43	OMIM:CCL3L3	609468	CNVKIT,ED
CCL3L1,CCL3L3,NM_021006,NM_001001437,ENST00000394484,ENST00000588817,ENST00000378354,ENST00000589380,ENST00000589736,ENST00000592498,CCDS32626	chr17	34523176	34523506	0.432576	0.39	OMIM:CCL3L3	609468	CNVKIT,ED
CCL3L1,CCL3L3,NM_021006,NM_001001437,ENST00000394484,ENST00000588817,ENST00000378354,CCDS32626	chr17	34523665	34524259	0.521044	0.41	OMIM:CCL3L3	609468	CNVKIT,ED
CCL4L2,CCL4L1,NR_111970,NM_001291473,NR_111969,NM_207007,NM_001291474,NM_001291469,NM_001291468,NM_001291471,NM_001291472,NM_001291470,NM_001291475,ENST00000591167,ENST00000589336,ENST00000444414,ENST00000378352,ENST00000378350,ENST00000589079,ENST00000586598,ENST00000400702,ENST00000591637,ENST00000389068,ENST00000588929,ENST00000358756,CCDS32627	chr17	34538461	34539064	0.397457	0.37	OMIM:CCL4L1	603782	CNVKIT,ED
CCL4L2,CCL4L1,NR_111970,NM_001291473,NR_111969,NM_207007,NM_001291474,NM_001291469,NM_001291468,NM_001291471,NM_001291472,NM_001291470,NM_001291475,ENST00000591167,ENST00000589336,ENST00000444414,ENST00000378352,ENST00000378350,ENST00000589079,ENST00000586598,ENST00000400702,ENST00000591637,ENST00000588929,ENST00000389068,ENST00000358756,CCDS32627	chr17	34539157	34540102	0.520811	0.47	OMIM:CCL4L1	603782	CNVKIT,ED
-	chr17	34578603	34578923	0.050781	0.32			CNVKIT,ED
TBC1D3L,TBC1D3G,TBC1D3H,TBC1D3F,NM_032258,NM_001369499,NM_001123392,NM_001291462,ENST00000400684,ENST00000308078,ENST00000451448,ENST00000336331,ENST00000398688,ENST00000457979,ENST00000535446	chr17	34581209	34582078	0.059072	0.33	OMIM:TBC1D3F	610809	CNVKIT,ED
TBC1D3L,TBC1D3G,TBC1D3H,TBC1D3F,NM_032258,NM_001369499,NM_001123392,NM_001291462,ENST00000400684,ENST00000308078,ENST00000336331,ENST00000451448,ENST00000398688,ENST00000457979,ENST00000535446	chr17	34582793	34583192	0.049499	0.24	OMIM:TBC1D3F	610809	CNVKIT,ED
TBC1D3L,TBC1D3G,TBC1D3H,TBC1D3F,NM_032258,NM_001369499,NM_001123392,NM_001291462,ENST00000400684,ENST00000308078,ENST00000451448,ENST00000336331,ENST00000398688,ENST00000457979,ENST00000535446	chr17	34583279	34583681	0.106965	0.25	OMIM:TBC1D3F	610809	CNVKIT,ED
TBC1D3L,TBC1D3G,TBC1D3H,TBC1D3F,NM_032258,NM_001369499,NM_001123392,NM_001291462,ENST00000400684,ENST00000308078,ENST00000451448,ENST00000336331,ENST00000398688,ENST00000457979,ENST00000535446	chr17	34583901	34584288	0.093669	0.28	OMIM:TBC1D3F	610809	CNVKIT,ED
TBC1D3L,TBC1D3G,TBC1D3H,TBC1D3F,NM_032258,NM_001369499,NM_001123392,NM_001291462,ENST00000400684,ENST00000308078,ENST00000451448,ENST00000336331,ENST00000398688,ENST00000457979,ENST00000535446	chr17	34584364	34584734	0.143243	0.34	OMIM:TBC1D3F	610809	CNVKIT,ED
TBC1D3L,TBC1D3G,TBC1D3H,TBC1D3F,NM_032258,NM_001369499,NM_001123392,NM_001291462,ENST00000400684,ENST00000308078,ENST00000336331,ENST00000451448,ENST00000398688,ENST00000457979,ENST00000535446	chr17	34585185	34585555	0.047297	0.29	OMIM:TBC1D3F	610809	CNVKIT,ED
TBC1D3L,TBC1D3G,TBC1D3H,TBC1D3F,NM_032258,NM_001369499,NM_001123392,NM_001291462,ENST00000400684,ENST00000308078,ENST00000451448,ENST00000336331,ENST00000398688,ENST00000457979,ENST00000535446	chr17	34585755	34586180	0	0.27	OMIM:TBC1D3F	610809	CNVKIT,ED
CCL3L1,TBC1D3L,CCL3L3,NM_021006,NR_111964,NM_001001437,NM_001369499,ENST00000400684,ENST00000308078,ENST00000492788,ENST00000498676,ENST00000451448,ENST00000542124,ENST00000422211,ENST00000535446	chr17	34624161	34624561	0.382083	0.44	OMIM:CCL3L3	609468	CNVKIT,ED
CCL3L1,TBC1D3L,CCL3L3,NM_021006,NR_111964,NM_001001437,NM_001369499,ENST00000400684,ENST00000308078,ENST00000492788,ENST00000498676,ENST00000451448,ENST00000542124,ENST00000422211,ENST00000535446	chr17	34624750	34625080	0.432576	0.39	OMIM:CCL3L3	609468	CNVKIT,ED
CCL3L1,TBC1D3L,CCL3L3,NM_021006,NR_111964,NM_001001437,NM_001369499,ENST00000400684,ENST00000308078,ENST00000492788,ENST00000498676,ENST00000451448,ENST00000542124,ENST00000422211,ENST00000535446	chr17	34625239	34625833	0.521044	0.49	OMIM:CCL3L3	609468	CNVKIT,ED
TBC1D3L,CCL4L2,CCL4L1,NR_111970,NM_001291473,NR_111969,NM_207007,NM_001369499,NM_001291468,ENST00000400684,ENST00000308078,ENST00000394465,ENST00000451448,ENST00000482104,ENST00000378342,ENST00000339270,ENST00000394463,ENST00000590761,ENST00000535446	chr17	34640027	34640630	0.397457	0.38	OMIM:CCL4L1	603782	CNVKIT,ED
TBC1D3L,CCL4L2,CCL4L1,NR_111970,NM_001291473,NR_111969,NM_207007,NM_001369499,NM_001291468,ENST00000400684,ENST00000308078,ENST00000394465,ENST00000451448,ENST00000482104,ENST00000378342,ENST00000339270,ENST00000394463,ENST00000590761,ENST00000535446	chr17	34640723	34641668	0.520811	0.51	OMIM:CCL4L1	603782	CNVKIT,ED
TBC1D3L,NM_001369499,ENST00000400684,ENST00000308078,ENST00000451448,ENST00000535446	chr17	34743637	34743957	0.050781	0.32			CNVKIT,ED
TBC1D3L,TBC1D3G,TBC1D3H,TBC1D3F,NM_032258,NM_001369499,NM_001123392,NM_001291462,ENST00000588440,ENST00000400684,ENST00000308078,ENST00000535592,ENST00000455054,ENST00000451448,ENST00000535805,ENST00000340106,ENST00000330458,ENST00000394359,ENST00000535446,CCDS45653	chr17	34749326	34749754	0.020444	0.3	OMIM:TBC1D3F	610809	CNVKIT,ED
LRRC37A,ARL17B,NM_001103154,NM_014834,NM_001352769,ENST00000393465,ENST00000320254,ENST00000570618,ENST00000496930,CCDS11504	chr17	44372328	44375231	0.148352	0.28	OMIM:LRRC37A	616555	CNVKIT,ED
LRRC37A,ARL17B,NM_001103154,NM_014834,NM_001352769,ENST00000393465,ENST00000434041,ENST00000320254,ENST00000570618,ENST00000496930,CCDS54137,CCDS11504	chr17	44376785	44377454	0.117464	0.18	OMIM:LRRC37A	616555	CNVKIT,ED
LRRC37A,ARL17B,NM_001103154,NM_014834,NM_001352769,ENST00000393465,ENST00000434041,ENST00000320254,ENST00000570618,ENST00000496930,CCDS54137,CCDS11504	chr17	44379759	44380182	0.12234	0.35	OMIM:LRRC37A	616555	CNVKIT,ED
LRRC37A,ARL17B,NM_001103154,NM_014834,NM_001352769,ENST00000393465,ENST00000434041,ENST00000320254,ENST00000570618,ENST00000496930,CCDS54137,CCDS11504	chr17	44382647	44383053	0.204433	0.34	OMIM:LRRC37A	616555	CNVKIT,ED
LRRC37A,ARL17B,NM_001103154,NM_014834,NM_001352769,ENST00000393465,ENST00000434041,ENST00000320254,ENST00000570618,ENST00000496930,CCDS54137,CCDS11504	chr17	44383372	44383809	0.213768	0.37	OMIM:LRRC37A	616555	CNVKIT,ED
LRRC37A,ARL17B,NM_001103154,NM_014834,NM_001352769,ENST00000393465,ENST00000434041,ENST00000320254,ENST00000572991,ENST00000570618,ENST00000496930,CCDS54137,CCDS11504	chr17	44388432	44388752	0.259115	0.43	OMIM:LRRC37A	616555	CNVKIT,ED
LRRC37A,ARL17A,ARL17B,NM_001103154,NM_001363805,NM_014834,NM_001330240,NM_001330244,NM_001352769,ENST00000575698,ENST00000393465,ENST00000434041,ENST00000575960,ENST00000320254,ENST00000572991,ENST00000570618,ENST00000496930,CCDS54137,CCDS11504	chr17	44409757	44410079	0.391304	0.4	OMIM:LRRC37A	616555	CNVKIT,ED
LRRC37A,ARL17A,ARL17B,NM_001103154,NM_001363805,NM_014834,NM_001330240,NM_001330244,NM_001352769,NM_001113738,ENST00000575698,ENST00000393465,ENST00000571246,ENST00000434041,ENST00000320254,ENST00000575960,ENST00000572991,ENST00000570618,ENST00000496930,CCDS54137,CCDS11504	chr17	44412752	44413072	0.482031	0.63	OMIM:LRRC37A	616555	CNVKIT,ED
LRRC37A,ARL17A,ARL17B,NM_001103154,NM_001363805,NM_014834,NM_001330240,NM_001330244,NM_001352769,NM_001113738,ENST00000575698,ENST00000393465,ENST00000571246,ENST00000434041,ENST00000575960,ENST00000320254,ENST00000572991,ENST00000570618,ENST00000496930,CCDS54137,CCDS11504	chr17	44414593	44415242	0.442861	0.51	OMIM:LRRC37A	616555	CNVKIT,ED
ARL17A,ARL17B,NM_001103154,NM_001363805,NM_001330240,NM_001330244,NM_001039083,NM_001352769,NM_001113738,ENST00000575698,ENST00000450673,ENST00000571246,ENST00000434041,ENST00000575960,ENST00000572991,ENST00000570618,CCDS58557,CCDS54137	chr17	44416781	44417236	0.209341	0.36			CNVKIT,ED
ARL17A,ARL17B,NM_001103154,NM_001363805,NM_001330240,NM_001330244,NM_001352769,NM_001039083,NM_001113738,ENST00000575698,ENST00000450673,ENST00000571246,ENST00000434041,ENST00000575960,ENST00000572991,ENST00000570618,CCDS58557,CCDS54137	chr17	44429955	44430359	0.469472	0.35			CNVKIT,ED
ARL17A,ARL17B,NM_001103154,NM_001363805,NM_001330240,NM_001330244,NM_001039083,NM_001352769,NM_001113738,ENST00000575698,ENST00000450673,ENST00000571246,ENST00000434041,ENST00000575960,ENST00000570618,CCDS58557,CCDS54137	chr17	44435465	44435833	0.5	0.46			CNVKIT,ED
NSFP1,NR_033799,ENST00000570034	chr17	44450107	44450436	0.5	0.56	PSEUDO:NSFP1		CNVKIT,ED
NSFP1,NR_033799,ENST00000570034	chr17	44483929	44484298	0.5	0.38	PSEUDO:NSFP1		CNVKIT,ED
NSFP1,NR_033799,ENST00000570034	chr17	44486252	44486631	0.5	0.41	PSEUDO:NSFP1		CNVKIT,ED
NSFP1,NR_033799,ENST00000570034	chr17	44489953	44490361	0.5	0.47	PSEUDO:NSFP1		CNVKIT,ED
NSFP1,NR_033799,ENST00000570034	chr17	44497062	44497439	0.5	0.33	PSEUDO:NSFP1		CNVKIT,ED
ARL17A,LRRC37A2,NM_016632,NM_001288812,NM_001006607,ENST00000333412,ENST00000329240,ENST00000576629,ENST00000337845,ENST00000445552,CCDS45717,CCDS42353	chr17	44597333	44597756	0.087667	0.32	OMIM:LRRC37A2	616556	CNVKIT,ED
ARL17A,LRRC37A2,NM_016632,NM_001288812,NM_001006607,ENST00000333412,ENST00000329240,ENST00000576629,ENST00000337845,ENST00000445552,CCDS45717,CCDS42353	chr17	44600222	44600628	0.185139	0.38	OMIM:LRRC37A2	616556	CNVKIT,ED
ARL17A,LRRC37A2,NM_016632,NM_001288812,NM_001006607,ENST00000333412,ENST00000329240,ENST00000576629,ENST00000337845,ENST00000445552,CCDS45717,CCDS42353	chr17	44600947	44601384	0.165141	0.34	OMIM:LRRC37A2	616556	CNVKIT,ED
ARL17A,LRRC37A2,NM_016632,NM_001288812,NM_001288811,NM_001006607,NM_001288813,ENST00000333412,ENST00000329240,ENST00000576629,ENST00000337845,ENST00000445552,CCDS45717,CCDS42353	chr17	44606016	44606336	0.185677	0.39	OMIM:LRRC37A2	616556	CNVKIT,ED
ARL17A,LRRC37A2,NM_016632,NM_001288812,NM_001288811,NM_001006607,NM_001288813,ENST00000333412,ENST00000329240,ENST00000576629,ENST00000337845,ENST00000445552,CCDS45717,CCDS42353	chr17	44617402	44617722	0.364062	0.53	OMIM:LRRC37A2	616556	CNVKIT,ED
ARL17A,LRRC37A2,NM_016632,NM_001288812,NM_001288811,NM_001006607,NM_001288813,ENST00000333412,ENST00000329240,ENST00000576629,ENST00000337845,ENST00000445552,CCDS45717,CCDS42353	chr17	44617947	44618366	0.39996	0.45	OMIM:LRRC37A2	616556	CNVKIT,ED
ARL17A,LRRC37A2,NM_016632,NM_001288812,NM_001288811,NM_001006607,NM_001288813,ENST00000333412,ENST00000329240,ENST00000576629,ENST00000337845,ENST00000445552,CCDS45717,CCDS42353	chr17	44623476	44623877	0.155237	0.48	OMIM:LRRC37A2	616556	CNVKIT,ED
ARL17A,LRRC37A2,ARL17B,NM_001363805,NM_016632,NM_001288812,NM_001288811,NM_001330240,NM_001006607,NM_001330244,NM_001288813,ENST00000573185,ENST00000333412,ENST00000329240,ENST00000576629,ENST00000337845,ENST00000445552,ENST00000572638,CCDS45717,CCDS42353	chr17	44625514	44627324	0.314917	0.41	OMIM:LRRC37A2	616556	CNVKIT,ED
ARL17A,LRRC37A2,ARL17B,NM_001363805,NM_016632,NM_001288812,NM_001288811,NM_001330240,NM_001006607,NM_001330244,NM_001288813,ENST00000573185,ENST00000333412,ENST00000329240,ENST00000576629,ENST00000337845,ENST00000445552,ENST00000572638,CCDS45717,CCDS42353	chr17	44627619	44627942	0.391641	0.46	OMIM:LRRC37A2	616556	CNVKIT,ED
ARL17A,LRRC37A2,ARL17B,NM_001363805,NM_016632,NM_001288812,NM_001288811,NM_001330240,NM_001006607,NM_001330244,NM_001288813,ENST00000573185,ENST00000333412,ENST00000329240,ENST00000576629,ENST00000337845,ENST00000570550,ENST00000445552,ENST00000572638,CCDS45717,CCDS42353	chr17	44629891	44630212	0.281153	0.81	OMIM:LRRC37A2	616556	CNVKIT,ED
ARL17A,LRRC37A2,ARL17B,NM_001363805,NM_016632,NM_001288812,NM_001288811,NM_001330240,NM_001006607,NM_001330244,NM_001288813,NM_001113738,ENST00000573185,ENST00000333412,ENST00000329240,ENST00000576629,ENST00000337845,ENST00000570550,ENST00000445552,ENST00000572638,CCDS45717,CCDS42353	chr17	44630607	44631014	0.413391	0.41	OMIM:LRRC37A2	616556	CNVKIT,ED
ARL17A,LRRC37A2,ARL17B,NM_001363805,NM_016632,NM_001288812,NM_001288811,NM_001330240,NM_001006607,NM_001330244,NM_001288813,NM_001113738,ENST00000573185,ENST00000333412,ENST00000329240,ENST00000336125,ENST00000576629,ENST00000337845,ENST00000570550,ENST00000445552,ENST00000572638,CCDS45717,CCDS42353	chr17	44632449	44633098	0.441705	0.42	OMIM:LRRC37A2	616556	CNVKIT,ED
ARL17A,ARL17B,NM_001363805,NM_016632,NM_001288812,NM_001288811,NM_001330240,NM_001330244,NM_001288813,NM_001039083,NM_001113738,ENST00000573185,ENST00000329240,ENST00000336125,ENST00000337845,ENST00000570550,ENST00000445552,CCDS45717,CCDS45718	chr17	44634637	44635092	0.209341	0.37			CNVKIT,ED
ARL17A,ARL17B,NM_001363805,NM_016632,NM_001288812,NM_001288811,NM_001330240,NM_001330244,NM_001288813,NM_001039083,NM_001113738,ENST00000573185,ENST00000329240,ENST00000336125,ENST00000337845,ENST00000570550,ENST00000445552,CCDS45717,CCDS45718	chr17	44647894	44648298	0.469472	0.37			CNVKIT,ED
ARL17A,ARL17B,NM_001363805,NM_016632,NM_001288812,NM_001288811,NM_001330240,NM_001330244,NM_001288813,NM_001039083,NM_001113738,ENST00000573185,ENST00000329240,ENST00000336125,ENST00000337845,ENST00000570550,ENST00000445552,CCDS45717,CCDS45718	chr17	44653390	44653758	0.5	0.46			CNVKIT,ED
NSF,NSFP1,NR_040116,NR_033799,NM_006178,ENST00000225282,ENST00000398238,ENST00000486366,ENST00000571864,CCDS42354	chr17	44668028	44668357	0.5	0.56	PSEUDO:NSFP1,OMIM:NSF	601633	CNVKIT,ED
NSF,NSFP1,NR_040116,NR_033799,NM_006178,ENST00000225282,ENST00000576040,ENST00000398238,ENST00000486366,ENST00000571864,ENST00000571172,ENST00000575068,CCDS42354	chr17	44701509	44701878	0.5	0.37	PSEUDO:NSFP1,OMIM:NSF	601633	CNVKIT,ED
NSF,NSFP1,NR_040116,NR_033799,NM_006178,ENST00000225282,ENST00000398238,ENST00000486366,ENST00000571864,ENST00000571172,ENST00000575068,CCDS42354	chr17	44703831	44704210	0.5	0.47	PSEUDO:NSFP1,OMIM:NSF	601633	CNVKIT,ED
NSF,NSFP1,NR_040116,NR_033799,NM_006178,ENST00000225282,ENST00000398238,ENST00000486366,ENST00000571864,ENST00000571172,ENST00000575068,CCDS42354	chr17	44707533	44707941	0.5	0.49	PSEUDO:NSFP1,OMIM:NSF	601633	CNVKIT,ED
NSF,NSFP1,NR_040116,NR_033799,NM_006178,ENST00000225282,ENST00000398238,ENST00000571864,ENST00000571172,ENST00000575068,CCDS42354	chr17	44714640	44715017	0.5	0.32	PSEUDO:NSFP1,OMIM:NSF	601633	CNVKIT,ED
NSF,NSFP1,NR_040116,NR_033799,NM_006178,ENST00000225282,ENST00000398238,ENST00000571864,ENST00000571172,ENST00000575068,CCDS42354	chr17	44717288	44717663	0.5	0.35	PSEUDO:NSFP1,OMIM:NSF	601633	CNVKIT,ED
NSF,NSFP1,NR_040116,NR_033799,NM_006178,ENST00000225282,ENST00000398238,ENST00000571864,ENST00000575068,CCDS42354	chr17	44717767	44718226	0.5	0.33	PSEUDO:NSFP1,OMIM:NSF	601633	CNVKIT,ED
NSF,NR_040116,NM_006178,ENST00000225282,ENST00000398238,ENST00000575068,CCDS42354	chr17	44720361	44720729	0.5	0.35	OMIM:NSF	601633	CNVKIT,ED
NSF,NR_040116,NM_006178,ENST00000225282,ENST00000398238,ENST00000575068,CCDS42354	chr17	44751659	44752097	0.5	0.34	OMIM:NSF	601633	CNVKIT,ED
ELOA3C,ELOA3D,KATNAL2,NM_001353906,NM_001353901,NM_001353909,NM_001353905,NM_031303,NM_001367621,NM_001353899,NM_001353902,NM_001353908,NR_148563,NM_001353903,NM_001242907,NM_001353900,NM_001353904,NM_001354366,NM_001353907,ENST00000585469,ENST00000591973,ENST00000245121,ENST00000592005,ENST00000356157,CCDS59316	chr18	44542685	44544437	0.352311	0.43	OMIM:KATNAL2	614697	CNVKIT,ED
ELOA3C,ELOA3D,ELOA3B,ELOA3,KATNAL2,NM_001353906,NM_145653,NM_001353901,NM_001353909,NM_031303,NM_001353905,NM_001367621,NM_001353899,NM_001353902,NM_001353908,NR_148563,NM_001353903,NM_001242907,NM_001353900,NM_001353904,NM_001354366,NM_001353907,NM_001100817,ENST00000585469,ENST00000451265,ENST00000245121,ENST00000592005,ENST00000356157,CCDS42433	chr18	44548612	44550364	0.329005	0.39	OMIM:KATNAL2	614697	CNVKIT,ED
ELOA3C,ELOA3B,ELOA3,KATNAL2,NM_001353906,NM_145653,NM_001353901,NM_001353909,NM_001353905,NM_031303,NM_001367621,NM_001353899,NM_001353902,NM_001353908,NR_148563,NM_001353903,NM_001353900,NM_001353904,NM_001354366,NM_001353907,NM_001100817,ENST00000585469,ENST00000330682,ENST00000245121,ENST00000592005,ENST00000356157,CCDS11931	chr18	44554527	44556279	0.353833	0.55	OMIM:KATNAL2	614697	CNVKIT,ED
SIGLEC14,NM_001098612,ENST00000599649,ENST00000534261,ENST00000360844,ENST00000533866,ENST00000222107,ENST00000429354,CCDS42604	chr19	52146545	52147551	1	0.96	OMIM:SIGLEC14	618132	CNVKIT,ED
SIGLEC14,NM_001098612,ENST00000599649,ENST00000534261,ENST00000360844,ENST00000533866,ENST00000222107,ENST00000429354,CCDS42604	chr19	52148553	52150075	0.667597	0.55	OMIM:SIGLEC14	618132	CNVKIT,ED
KIR2DL1,LOC112267881,NM_001368251,NM_014218,ENST00000538269,ENST00000336077,ENST00000400864,ENST00000402254,ENST00000396284,ENST00000541392,ENST00000291633,ENST00000434419,CCDS12904	chr19	55294201	55294521	0.802083	0.25	OMIM:KIR2DL1	604936	CNVKIT,ED
KIR2DL1,LOC112267881,NM_001368251,NM_014218,ENST00000538269,ENST00000336077,ENST00000400864,ENST00000402254,ENST00000396284,ENST00000541392,ENST00000291633,ENST00000434419,CCDS12904	chr19	55294791	55295314	0.622052	0.17	OMIM:KIR2DL1	604936	CNVKIT,ED
ENST00000538269,ENST00000400864,ENST00000402254,ENST00000396284,ENST00000541392,ENST00000580853	chr19	55297735	55298241	0.740448	0.18			CNVKIT,ED
LOC112268354,NM_001368253,ENST00000538269,ENST00000402254,ENST00000396284,ENST00000541392	chr19	55314806	55315545	0.968651	0.24			CNVKIT,ED
ENST00000339523,ENST00000417657	chr22	16255665	16256421	0.288249	0.28			CNVKIT,ED
POTEH,NM_001136213,ENST00000452800,ENST00000343518	chr22	16266869	16267189	0.41276	0.32	OMIM:POTEH	608913	CNVKIT,ED
POTEH,NM_001136213,ENST00000422014,ENST00000452800,ENST00000343518	chr22	16277633	16277999	0.273452	0.34	OMIM:POTEH	608913	CNVKIT,ED
POTEH,NM_001136213,ENST00000452800,ENST00000343518	chr22	16279076	16279412	0.215774	0.28	OMIM:POTEH	608913	CNVKIT,ED
POTEH,NM_001136213,ENST00000452800,ENST00000343518	chr22	16280346	16280676	0.345454	0.6	OMIM:POTEH	608913	CNVKIT,ED
POTEH,NM_001136213,ENST00000452800,ENST00000343518	chr22	16282063	16282797	0.201067	0.27	OMIM:POTEH	608913	CNVKIT,ED
POTEH,NM_001136213,ENST00000452800,ENST00000343518	chr22	16287166	16287966	0.356979	0.46	OMIM:POTEH	608913	CNVKIT,ED
ENST00000426025	chr22	16352821	16353141	0.36901	0.38			CNVKIT,ED
ENST00000426025	chr22	16353186	16353541	0.363145	0.33			CNVKIT,ED
ENST00000426025	chr22	16353672	16354137	0.305018	0.29			CNVKIT,ED
-	chr22	18717514	18717897	0.159269	0.32			CNVKIT,ED
FAM230E,NR_136561,ENST00000342888	chr22	18721316	18721699	0	0.32			CNVKIT,ED
FAM230E,NR_136561,ENST00000342888	chr22	18723364	18723759	0.006329	0.31			CNVKIT,ED
FAM230E,NR_136561,ENST00000342888	chr22	18723877	18724334	0	0.23			CNVKIT,ED
FAM230E,NR_136561,ENST00000342888	chr22	18726914	18727275	0.171745	0.49			CNVKIT,ED
FAM230E,NR_136561,ENST00000342888	chr22	18731792	18732221	0.144716	0.41			CNVKIT,ED
FAM230E,NR_136561,ENST00000342888	chr22	18733874	18734322	0.166109	0.36			CNVKIT,ED
FAM230E,NR_136561,ENST00000342888	chr22	18734459	18734921	0.090548	0.34			CNVKIT,ED
FAM230E,NR_136561,ENST00000342888	chr22	18736535	18737323	0.302453	0.55			CNVKIT,ED
FAM230E,NR_136561,ENST00000342888	chr22	18737347	18737871	0.094625	0.46			CNVKIT,ED
FAM230E,NR_136561,ENST00000342888	chr22	18738157	18738943	0.11567	0.47			CNVKIT,ED
FAM230E,NR_136561,ENST00000342888	chr22	18739344	18739664	0.150781	0.58			CNVKIT,ED
-	chr22	18746539	18746859	0.085938	0.28			CNVKIT,ED
GGT3P,NR_003267,ENST00000412448,ENST00000453783	chr22	18761145	18761551	0.1133	0.41	PSEUDO:GGT3P		CNVKIT,ED
GGT3P,NR_003267,ENST00000412448,ENST00000453783	chr22	18761682	18762360	0.182153	0.31	PSEUDO:GGT3P		CNVKIT,ED
GGT3P,NR_003267,ENST00000412448,ENST00000453783	chr22	18762450	18762770	0.111458	0.43	PSEUDO:GGT3P		CNVKIT,ED
GGT3P,NR_003267,ENST00000412448,ENST00000453783	chr22	18766137	18766569	0.362847	0.46	PSEUDO:GGT3P		CNVKIT,ED
GGT3P,NR_003267,ENST00000412448,ENST00000453783	chr22	18766748	18767177	0.370241	0.52	PSEUDO:GGT3P		CNVKIT,ED
GGT3P,NR_003267,ENST00000412448,ENST00000453783	chr22	18769023	18769343	0.495833	0.45	PSEUDO:GGT3P		CNVKIT,ED
GGT3P,NR_003267,ENST00000412448,ENST00000453783	chr22	18774910	18775445	0.523676	0.26	PSEUDO:GGT3P		CNVKIT,ED
GGT3P,NR_003267,ENST00000412448,ENST00000453783	chr22	18778390	18778710	0.436719	0.37	PSEUDO:GGT3P		CNVKIT,ED
ENST00000412448	chr22	18779660	18779980	0.363542	0.29			CNVKIT,ED
ENST00000412448	chr22	18781768	18782273	0.359076	0.25			CNVKIT,ED
ENST00000342005	chr22	18834389	18835905	0.210037	0.31			CNVKIT,ED
ENST00000342005	chr22	18836065	18836384	0.31139	0.34			CNVKIT,ED
LOC102725072,NR_135922,ENST00000412938,ENST00000445398,ENST00000416498	chr22	18842135	18842657	0.312899	0.24			CNVKIT,ED
LOC102725072,NR_135922,ENST00000412938,ENST00000511549,ENST00000445398	chr22	18843015	18843485	0.138121	0.2			CNVKIT,ED
LOC102725072,NR_135922,ENST00000412938,ENST00000511549	chr22	18844746	18845066	0.321615	0.47			CNVKIT,ED
FAM230G,NR_136572,ENST00000454636	chr22	20328852	20329309	0	0.22			CNVKIT,ED
FAM230G,NR_136572,ENST00000454636	chr22	20331888	20332249	0.023546	0.26			CNVKIT,ED
FAM230G,NR_136572,ENST00000412874	chr22	20610951	20611383	0.340278	0.42			CNVKIT,ED
FAM230G,NR_136572,ENST00000412874	chr22	20614765	20615085	0.158594	0.57			CNVKIT,ED
FAM230G,NR_136572,ENST00000412874	chr22	20615175	20615853	0.174041	0.34			CNVKIT,ED
FAM230G,NR_136572,ENST00000412874	chr22	20615984	20616390	0.199507	0.39			CNVKIT,ED
FAM230G,NR_136572	chr22	20630679	20630999	0.157031	0.46			CNVKIT,ED
FAM230J,FAM230G,NR_136569,NR_136572,ENST00000577456,ENST00000414550	chr22	20637876	20638196	0.136719	0.42			CNVKIT,ED
FAM230J,FAM230G,NR_136569,NR_136572,ENST00000413504,ENST00000428139,ENST00000577456,ENST00000412656,ENST00000414550	chr22	20645652	20646081	0.127622	0.44			CNVKIT,ED
FAM230J,FAM230G,NR_136569,NR_136572,ENST00000428139,ENST00000577456,ENST00000412656,ENST00000414550	chr22	20650611	20650972	0.117729	0.29			CNVKIT,ED
FAM230J,FAM230G,NR_136569,NR_136572,ENST00000428139,ENST00000577456,ENST00000412656,ENST00000414550	chr22	20653550	20654007	0.11488	0.46			CNVKIT,ED
FAM230J,FAM230G,NR_136569,NR_136572,ENST00000428139,ENST00000577456,ENST00000412656,ENST00000414550	chr22	20654125	20654520	0.006329	0.31			CNVKIT,ED
FAM230J,FAM230G,NR_136569,NR_136572,ENST00000428139,ENST00000577456,ENST00000412656,ENST00000414550	chr22	20656555	20656938	0.125326	0.6			CNVKIT,ED
FAM230G,NR_136572,ENST00000412656	chr22	20657391	20657774	0.373368	0.72			CNVKIT,ED
GSTT2,GSTT2B,NR_126446,NR_126445,NM_001302670,NR_126442,NM_001080843,NM_001363804,NM_000854,ENST00000215780,ENST00000402588,CCDS13821	chr22	24324659	24325314	0.570229	0.31	PSEUDO:GSTT2,OMIM:GSTT2	600437	CNVKIT,ED
APOBEC3A_B,NM_001193289	chr22	39360478	39360855	0.966844	0.5			CNVKIT,ED
APOBEC3A_B,NM_001193289	chr22	39378028	39378524	0.887433	0.45			CNVKIT,ED
APOBEC3B,APOBEC3A_B,NM_001270411,NM_004900,NM_001193289,ENST00000407298,ENST00000333467,ENST00000402182,ENST00000335760,CCDS58807,CCDS13982	chr22	39380060	39380502	0.841629	0.46	OMIM:APOBEC3B	607110	CNVKIT,ED
APOBEC3B,APOBEC3A_B,NM_001270411,NM_004900,NM_001193289,ENST00000407298,ENST00000333467,ENST00000402182,ENST00000335760,CCDS58807,CCDS13982	chr22	39381688	39382657	0.80375	0.39	OMIM:APOBEC3B	607110	CNVKIT,ED
APOBEC3B,APOBEC3A_B,NM_001270411,NM_004900,NM_001193289,ENST00000407298,ENST00000333467,ENST00000402182,ENST00000335760,CCDS58807,CCDS13982	chr22	39385287	39385680	1	0.46	OMIM:APOBEC3B	607110	CNVKIT,ED
APOBEC3B,APOBEC3A_B,NM_001270411,NM_004900,NM_001193289,ENST00000407298,ENST00000333467,ENST00000402182,ENST00000335760,CCDS58807,CCDS13982	chr22	39387238	39387750	0.568359	0.46	OMIM:APOBEC3B	607110	CNVKIT,ED
APOBEC3B,APOBEC3B-AS1,APOBEC3A_B,NR_104187,NM_001270411,NM_004900,NM_001193289,ENST00000407298,ENST00000513758,ENST00000333467,ENST00000402182,ENST00000335760,CCDS58807,CCDS13982	chr22	39387974	39388509	0.665109	0.34	OMIM:APOBEC3B	607110	CNVKIT,ED
ENST00000457750	chr3	195345411	195346132	0.395978	0.28			CNVKIT,ED
ENST00000457750	chr3	195346185	195347090	0.672376	0.28			CNVKIT,ED
-	chr3	195366256	195366576	0.25625	0.41			CNVKIT,ED
LOC105374297,NR_136186,NR_136185,ENST00000603917	chr3	195376921	195377413	0.340278	0.25			CNVKIT,ED
LOC105374297,NR_136186,NR_136185,ENST00000603917	chr3	195377424	195378521	0.438696	0.3			CNVKIT,ED
SDHAP2,NR_003265,ENST00000539717,ENST00000445430,ENST00000425425,ENST00000457233,ENST00000455183,ENST00000414625,ENST00000429897,ENST00000453324,ENST00000452844,ENST00000539252	chr3	195389321	195389642	0.385514	0.41	PSEUDO:SDHAP2		CNVKIT,ED
SDHAP2,NR_003265,ENST00000539717,ENST00000445430,ENST00000425425,ENST00000457233,ENST00000455183,ENST00000414625,ENST00000429897,ENST00000453324,ENST00000452844,ENST00000539252	chr3	195390437	195390757	0.474739	0.35	PSEUDO:SDHAP2		CNVKIT,ED
SDHAP2,NR_003265,ENST00000539717,ENST00000445430,ENST00000425425,ENST00000457233,ENST00000455183,ENST00000414625,ENST00000429897,ENST00000453324,ENST00000539252	chr3	195390896	195391216	0.642187	0.43	PSEUDO:SDHAP2		CNVKIT,ED
SDHAP2,NR_003265,ENST00000539717,ENST00000445430,ENST00000457233,ENST00000455183,ENST00000414625,ENST00000429897,ENST00000453324,ENST00000539252	chr3	195392849	195393169	0.505208	0.3	PSEUDO:SDHAP2		CNVKIT,ED
SDHAP2,NR_003265,ENST00000539717,ENST00000445430,ENST00000455183,ENST00000414625,ENST00000429897,ENST00000453324,ENST00000539252	chr3	195395188	195395633	0.689139	0.31	PSEUDO:SDHAP2		CNVKIT,ED
SDHAP2,NR_003265,ENST00000539717,ENST00000445430,ENST00000455183,ENST00000414625,ENST00000429897,ENST00000453324,ENST00000539252	chr3	195397824	195398269	0.511985	0.27	PSEUDO:SDHAP2		CNVKIT,ED
SDHAP2,NR_003265,ENST00000539717,ENST00000445430,ENST00000446521,ENST00000455183,ENST00000414625,ENST00000429897,ENST00000539252	chr3	195399300	195399715	0.63253	0.29	PSEUDO:SDHAP2		CNVKIT,ED
SDHAP2,NR_003265,ENST00000445430,ENST00000446521,ENST00000455183,ENST00000414625,ENST00000429897	chr3	195400624	195400993	0.661924	0.38	PSEUDO:SDHAP2		CNVKIT,ED
SDHAP2,NR_003265,ENST00000445430,ENST00000446521,ENST00000455183,ENST00000414625,ENST00000429897	chr3	195404451	195404772	0.622534	0.48	PSEUDO:SDHAP2		CNVKIT,ED
SDHAP2,NR_003265,ENST00000445430,ENST00000600527,ENST00000455183,ENST00000414625,ENST00000429897	chr3	195407853	195408173	0.472135	0.29	PSEUDO:SDHAP2		CNVKIT,ED
SDHAP2,NR_003265,ENST00000445430,ENST00000601648,ENST00000600527,ENST00000455183,ENST00000414625,ENST00000429897,ENST00000451982	chr3	195408330	195408697	0.442325	0.2	PSEUDO:SDHAP2		CNVKIT,ED
SDHAP2,NR_003265,ENST00000445430,ENST00000601648,ENST00000600527,ENST00000455183,ENST00000602127,ENST00000414625,ENST00000429897,ENST00000451982	chr3	195410417	195410822	0.763169	0.28	PSEUDO:SDHAP2		CNVKIT,ED
SDHAP2,NR_003265,ENST00000445430,ENST00000601648,ENST00000600527,ENST00000602127,ENST00000414625,ENST00000429897,ENST00000597034,ENST00000608699,ENST00000451982	chr3	195412574	195412897	0.560887	0.43	PSEUDO:SDHAP2		CNVKIT,ED
SDHAP2,MIR570HG,NR_003265,NR_122105,ENST00000598992,ENST00000420851,ENST00000600527,ENST00000597482,ENST00000599448,ENST00000602127,ENST00000429897,ENST00000597034,ENST00000451982	chr3	195415328	195415648	0.494271	0.31	PSEUDO:SDHAP2		CNVKIT,ED
MIR570HG,NR_122105,ENST00000420851,ENST00000431767,ENST00000597482,ENST00000438608,ENST00000594715,ENST00000599448,ENST00000602127,ENST00000608737,ENST00000597034,ENST00000451228,ENST00000451982	chr3	195426254	195426584	0.981818	0.29			CNVKIT,ED
MUC20,NM_001282506,NM_020790,NM_001291833,NM_152673,ENST00000432194,ENST00000320736,ENST00000600197,ENST00000436408,ENST00000447234,ENST00000597662,ENST00000594976,ENST00000594446,ENST00000455807,ENST00000600288,ENST00000595086,ENST00000599566,ENST00000485430,ENST00000480350	chr3	195447653	195448070	0.868106	0.34	OMIM:MUC20	610360	CNVKIT,ED
MUC20,NM_001282506,NM_020790,NM_001291833,NM_152673,ENST00000320736,ENST00000600197,ENST00000436408,ENST00000447234,ENST00000597662,ENST00000594446,ENST00000455807,ENST00000600288,ENST00000595086,ENST00000599566,ENST00000485430,ENST00000445522,ENST00000480350,CCDS63877	chr3	195451463	195452184	0.433426	0.24	OMIM:MUC20	610360	CNVKIT,ED
MUC20,NM_001282506,NM_020790,NM_001291833,NM_152673,ENST00000320736,ENST00000600197,ENST00000436408,ENST00000447234,ENST00000597662,ENST00000594446,ENST00000595086,ENST00000445522,CCDS63877	chr3	195452522	195453571	0.663807	0.24	OMIM:MUC20	610360	CNVKIT,ED
MUC20,NM_001282506,NM_020790,NM_001291833,NM_152673,ENST00000498018,ENST00000320736,ENST00000600197,ENST00000436408,ENST00000447234,ENST00000594446,ENST00000595086,ENST00000423938,ENST00000445522,CCDS63877	chr3	195456384	195456707	0.823013	0.26	OMIM:MUC20	610360	CNVKIT,ED
ENST00000421288	chr4	9218839	9219159	0	0.44			CNVKIT,ED
USP17L12,USP17L21,NM_001256853,NM_001256862,ENST00000421288,ENST00000415041,CCDS59456	chr4	9221745	9223548	0.039795	0.39			CNVKIT,ED
ENST00000421288	chr4	9223586	9223906	0.054688	0.53			CNVKIT,ED
ENST00000421288	chr4	9226489	9228292	0.093317	0.45			CNVKIT,ED
-	chr4	9228330	9228650	0	0.25			CNVKIT,ED
-	chr4	9231234	9232898	0.174429	0.36			CNVKIT,ED
-	chr4	9233075	9233395	0	0.47			CNVKIT,ED
USP17L15,NM_001256894,ENST00000456464	chr4	9235978	9237781	0.087493	0.28			CNVKIT,ED
USP17L15,NM_001256894	chr4	9237817	9238137	0	0.47			CNVKIT,ED
ENST00000507155	chr4	9240723	9242526	0.141015	0.31			CNVKIT,ED
-	chr4	9242564	9242884	0	0.28			CNVKIT,ED
USP17L17,NM_001256857,ENST00000511568,CCDS59458	chr4	9245472	9247275	0.028148	0.32			CNVKIT,ED
-	chr4	9247313	9247633	0	0.26			CNVKIT,ED
USP17L11,USP17L18,NM_001256854,NM_001256859,ENST00000504209,CCDS59459	chr4	9250223	9252026	0.029719	0.26			CNVKIT,ED
-	chr4	9252064	9252384	0	0.44			CNVKIT,ED
USP17L19,NM_001256860,ENST00000515566,CCDS59460	chr4	9254971	9256774	0.033232	0.26			CNVKIT,ED
-	chr4	9256812	9257132	0.054688	0.48			CNVKIT,ED
USP17L11,USP17L20,USP17L22,NM_001256863,NM_001256861,NM_001256854,ENST00000506151,CCDS59461	chr4	9259717	9261520	0.010307	0.26			CNVKIT,ED
-	chr4	9261558	9261878	0	0.43			CNVKIT,ED
USP17L12,USP17L21,NM_001256853,NM_001256862,ENST00000506414,CCDS59462	chr4	9264465	9266268	0.033324	0.41			CNVKIT,ED
-	chr4	9266306	9266626	0	0.26			CNVKIT,ED
USP17L20,USP17L22,NM_001256863,NM_001256861,ENST00000511280,CCDS59463	chr4	9269212	9271015	0.021076	0.37			CNVKIT,ED
-	chr4	9271053	9271373	0	0.43			CNVKIT,ED
ENST00000506619	chr4	9273957	9274693	0.047554	0.37			CNVKIT,ED
USP17L5,USP17L24,USP17L25,USP17L29,USP17L27,USP17L28,USP17L30,USP17L26,NM_001242332,NM_001242327,NM_001242326,NM_001242329,NM_001242330,NM_001256867,NM_001242331,NM_001242328,ENST00000504481,CCDS59464	chr4	9326758	9328561	0	0.31			CNVKIT,ED
-	chr4	9328599	9328919	0	0.35			CNVKIT,ED
USP17L5,USP17L24,USP17L25,USP17L29,USP17L27,USP17L28,USP17L30,USP17L26,NM_001242332,NM_001242327,NM_001242326,NM_001242329,NM_001242330,NM_001256867,NM_001242331,NM_001242328,ENST00000509271,CCDS59465	chr4	9331504	9333307	0	0.3			CNVKIT,ED
-	chr4	9333345	9333665	0	0.28			CNVKIT,ED
USP17L5,USP17L24,USP17L25,USP17L29,USP17L27,USP17L28,USP17L30,USP17L26,NM_001242332,NM_001242327,NM_001242326,NM_001242329,NM_001242330,NM_001256867,NM_001242331,NM_001242328,ENST00000509660,CCDS59466	chr4	9336251	9338054	0.019412	0.3			CNVKIT,ED
-	chr4	9338092	9338412	0	0.28			CNVKIT,ED
USP17L5,USP17L24,USP17L25,USP17L29,USP17L27,USP17L28,USP17L26,USP17L30,NM_001242332,NM_001242327,NM_001242326,NM_001242329,NM_001242330,NM_001256867,NM_001242331,NM_001242328,ENST00000507227,CCDS59467	chr4	9340996	9342799	0.019412	0.31			CNVKIT,ED
-	chr4	9342837	9343157	0	0.28			CNVKIT,ED
USP17L5,USP17L24,USP17L25,USP17L29,USP17L27,USP17L28,USP17L30,USP17L26,NM_001242332,NM_001242327,NM_001242326,NM_001242329,NM_001242330,NM_001256867,NM_001242331,NM_001242328,ENST00000515574,CCDS59468	chr4	9345741	9347544	0	0.3			CNVKIT,ED
USP17L5,USP17L24,USP17L25,USP17L29,USP17L27,USP17L28,USP17L26,USP17L30,NM_001242332,NM_001242327,NM_001242326,NM_001242329,NM_001242330,NM_001256867,NM_001242331,NM_001242328,ENST00000504543,CCDS59469	chr4	9350486	9352225	0	0.31			CNVKIT,ED
USP17L5,USP17L24,USP17L25,USP17L29,USP17L27,USP17L28,USP17L30,USP17L26,NM_001242332,NM_001242327,NM_001242326,NM_001242329,NM_001242330,NM_001256867,NM_001242331,NM_001242328,ENST00000511681,CCDS59470	chr4	9355231	9356970	0.020127	0.31			CNVKIT,ED
USP17L9P,NR_046416,ENST00000508843	chr4	9359976	9361715	0.022427	0.25	PSEUDO:USP17L9P,OMIM:USP17L9P	607011	CNVKIT,ED
USP17L5,USP17L24,USP17L25,USP17L29,USP17L27,USP17L28,USP17L26,USP17L30,NM_001242332,NM_001242327,NM_001242326,NM_001242329,NM_001242330,NM_001256867,NM_001242331,NM_001242328,ENST00000504104,CCDS59471	chr4	9364722	9366461	0	0.3			CNVKIT,ED
USP17L6P,NR_027279,ENST00000382470	chr4	9369467	9370940	0.128988	0.26	PSEUDO:USP17L6P		CNVKIT,ED
ENST00000505858	chr4	9461225	9461839	0.442725	0.86			CNVKIT,ED
ENST00000510480	chr4	9470809	9471203	0.535533	0.88			CNVKIT,ED
ENST00000510480	chr4	9471463	9471783	0.531771	0.96			CNVKIT,ED
UGT2B28,NM_001207004,NM_053039	chr4	70146086	70147078	0.65793	0.35	OMIM:UGT2B28	606497	CNVKIT,ED
UGT2B28,NM_001207004,NM_053039,ENST00000511240,ENST00000335568,CCDS56330,CCDS3528	chr4	70148043	70148363	0.629427	0.38	OMIM:UGT2B28	606497	CNVKIT,ED
UGT2B28,NM_001207004,NM_053039,ENST00000511240,ENST00000335568,CCDS56330,CCDS3528	chr4	70152358	70152678	0.672396	0.39	OMIM:UGT2B28	606497	CNVKIT,ED
UGT2B28,NM_001207004,NM_053039,ENST00000511240,ENST00000335568,CCDS56330,CCDS3528	chr4	70155277	70155698	0.666469	0.39	OMIM:UGT2B28	606497	CNVKIT,ED
UGT2B28,NM_001207004,NM_053039,ENST00000511240,ENST00000335568,CCDS56330,CCDS3528	chr4	70156266	70156586	0.583854	0.4	OMIM:UGT2B28	606497	CNVKIT,ED
UGT2B28,NM_001207004,NM_053039,ENST00000511240,ENST00000335568,CCDS3528	chr4	70160312	70160642	0.656061	0.36	OMIM:UGT2B28	606497	CNVKIT,ED
ZDHHC11B,NM_001351303,NR_147096,NR_147095,ENST00000382776,ENST00000508859,ENST00000424784,ENST00000522356	chr5	711938	712448	0.52549	0.25			CNVKIT,ED
ZDHHC11B,NM_001351303,NR_147096,NR_147095,ENST00000382776,ENST00000508859,ENST00000424784,ENST00000522356	chr5	716701	717121	0.660714	0.25			CNVKIT,ED
ZDHHC11,NM_024786,ENST00000508951,ENST00000283441,ENST00000503758,ENST00000507800,ENST00000424784,CCDS3857	chr5	833691	834125	0.572581	0.26			CNVKIT,ED
ZDHHC11,NM_024786,ENST00000508951,ENST00000283441,ENST00000503758,ENST00000507800,ENST00000424784,CCDS3857	chr5	837347	837735	0.734536	0.26			CNVKIT,ED
ZDHHC11,NM_024786,ENST00000508951,ENST00000283441,ENST00000503758,ENST00000507800,ENST00000511539,ENST00000424784,ENST00000511193,CCDS3857	chr5	840156	840949	0.85309	0.31			CNVKIT,ED
GUSBP1,NR_027026,NR_027028,ENST00000449061,ENST00000328346,ENST00000607545,ENST00000508260,ENST00000502532	chr5	21481493	21484050	0.343925	0.53	PSEUDO:GUSBP1		CNVKIT,ED
GUSBP1,NR_027026,NR_027028,ENST00000449061,ENST00000328346,ENST00000607545,ENST00000508260	chr5	21491299	21491666	0.275658	0.45	PSEUDO:GUSBP1		CNVKIT,ED
GUSBP1,NR_027026,NR_027028,ENST00000449061,ENST00000328346,ENST00000607545,ENST00000508260	chr5	21492099	21492420	0.28271	0.6	PSEUDO:GUSBP1		CNVKIT,ED
GUSBP1,NR_027026,NR_027028,ENST00000449061,ENST00000328346,ENST00000607545,ENST00000508260	chr5	21493325	21493645	0.21875	0.48	PSEUDO:GUSBP1		CNVKIT,ED
GUSBP1,NR_027026,NR_027028,ENST00000449061,ENST00000328346,ENST00000607545,ENST00000508260	chr5	21494574	21494897	0.251032	0.55	PSEUDO:GUSBP1		CNVKIT,ED
GUSBP1,NR_027026,NR_027028,ENST00000449061,ENST00000328346,ENST00000607545,ENST00000508260	chr5	21495008	21495421	0.118442	0.28	PSEUDO:GUSBP1		CNVKIT,ED
GUSBP1,NR_027026,NR_027028,ENST00000449061,ENST00000328346,ENST00000607545,ENST00000508260	chr5	21497035	21497443	0.328431	0.53	PSEUDO:GUSBP1		CNVKIT,ED
C1QTNF3,NR_146599,ENST00000380721,ENST00000514048,ENST00000507274	chr5	34179503	34179823	0.372917	0.38	OMIM:C1QTNF3	612045	CNVKIT,ED
C1QTNF3,NR_146599,ENST00000380721,ENST00000514048,ENST00000507274	chr5	34180753	34181073	0.122396	0.31	OMIM:C1QTNF3	612045	CNVKIT,ED
C1QTNF3,NR_146599,ENST00000380721,ENST00000514048,ENST00000507274	chr5	34181978	34182298	0.413542	0.34	OMIM:C1QTNF3	612045	CNVKIT,ED
C1QTNF3,NR_146599,ENST00000380721,ENST00000514048,ENST00000507274	chr5	34182735	34183102	0.372389	0.3	OMIM:C1QTNF3	612045	CNVKIT,ED
LOC646652,C1QTNF3,NR_146599,NR_157803,ENST00000507274,ENST00000505001,ENST00000508395	chr5	34190279	34193818	0.294575	0.3	OMIM:C1QTNF3	612045	CNVKIT,ED
ENST00000380759,ENST00000515156	chr5	68927728	68932290	0.111154	0.27			CNVKIT,ED
GUSBP3,NR_027386,ENST00000380759,ENST00000513408	chr5	68935880	68936288	0.019608	0.3	PSEUDO:GUSBP3		CNVKIT,ED
GUSBP3,NR_027386,ENST00000509348,ENST00000380759,ENST00000513408	chr5	68937848	68938314	0	0.23	PSEUDO:GUSBP3		CNVKIT,ED
GUSBP3,NR_027386,ENST00000509348,ENST00000380759,ENST00000513408	chr5	68939679	68939999	0	0.63	PSEUDO:GUSBP3		CNVKIT,ED
GUSBP3,NR_027386,ENST00000509348,ENST00000380759,ENST00000513408	chr5	68941659	68942026	0.020436	0.32	PSEUDO:GUSBP3		CNVKIT,ED
GUSBP3,NR_027386,ENST00000509348,ENST00000514492,ENST00000380759,ENST00000513408	chr5	68949016	68950323	0.014792	0.24	PSEUDO:GUSBP3		CNVKIT,ED
LOC101929599,LOC102724995,GUSBP16,NR_157804,NR_160659,NR_146391,ENST00000506490	chr5	69194531	69199090	0.052424	0.29	PSEUDO:GUSBP16		CNVKIT,ED
GUSBP16,NR_146391,ENST00000506490	chr5	69206071	69206438	0.051771	0.29	PSEUDO:GUSBP16		CNVKIT,ED
GUSBP16,NR_146391,ENST00000506490	chr5	69208100	69208420	0	0.55	PSEUDO:GUSBP16		CNVKIT,ED
GUSBP16,NR_146391,ENST00000506490	chr5	69209786	69210252	0.085658	0.24	PSEUDO:GUSBP16		CNVKIT,ED
GUSBP16,NR_146391,ENST00000506490	chr5	69211812	69212220	0.042892	0.28	PSEUDO:GUSBP16		CNVKIT,ED
GUSBP16,NR_146391,ENST00000506490	chr5	69216403	69216723	0.067708	0.3	PSEUDO:GUSBP16		CNVKIT,ED
GUSBP16,NR_146391,ENST00000504393	chr5	69280954	69281360	0.119869	0.23	PSEUDO:GUSBP16		CNVKIT,ED
SERF1A,SERF1B,NM_022968,NM_022978,NM_021967,NM_001178087,ENST00000380750,ENST00000380751,ENST00000503931,ENST00000506542	chr5	69321055	69321424	0.5	0.29	OMIM:SERF1A	603011	CNVKIT,ED
SERF1A,SERF1B,NM_022968,NM_022978,NM_021967,NM_001178087,ENST00000380750,ENST00000515588,ENST00000513144,ENST00000507177,ENST00000380751,ENST00000503931,ENST00000514285,ENST00000506542,CCDS54866,CCDS43326	chr5	69322098	69322472	0.5	0.25	OMIM:SERF1A	603011	CNVKIT,ED
SERF1A,SERF1B,NM_022968,NM_022978,NM_021967,NM_001178087,ENST00000380750,ENST00000515588,ENST00000513144,ENST00000380751,ENST00000503931,ENST00000514285,ENST00000506542,CCDS54866,CCDS43326	chr5	69325377	69325705	0.49873	0.32	OMIM:SERF1A	603011	CNVKIT,ED
SERF1A,SERF1B,NM_022968,NM_022978,NM_021967,NM_001178087,ENST00000380750,ENST00000515588,ENST00000513144,ENST00000380751,ENST00000514285,ENST00000506542,CCDS54866,CCDS43326	chr5	69327915	69328320	0.54321	0.33	OMIM:SERF1A	603011	CNVKIT,ED
SERF1A,SERF1B,NM_022978,NM_021967,ENST00000380750,ENST00000515588,ENST00000506542,CCDS43326	chr5	69337208	69337694	0.486968	0.23	OMIM:SERF1A	603011	CNVKIT,ED
SMN1,SMN2,NM_000344,NM_017411,NM_022875,NM_022876,NM_022874,NM_022877,NM_001297715,ENST00000511812,ENST00000380743,ENST00000506734,ENST00000380742,ENST00000380741,CCDS4008,CCDS4007,CCDS54867	chr5	69345405	69345813	0.5	0.21	OMIM:SMN2	601627	CNVKIT,ED
SMN1,SMN2,NM_000344,NM_017411,NM_022875,NM_022876,NM_022874,NM_022877,NM_001297715,ENST00000511812,ENST00000380743,ENST00000506734,ENST00000380742,ENST00000380741,ENST00000503678,CCDS4008,CCDS4007,CCDS54867	chr5	69359066	69359451	0.5	0.27	OMIM:SMN2	601627	CNVKIT,ED
SMN1,SMN2,NM_000344,NM_017411,NM_022875,NM_022876,NM_022874,NM_022877,NM_001297715,ENST00000511812,ENST00000380743,ENST00000506734,ENST00000380742,ENST00000380741,ENST00000503678,CCDS4008,CCDS4007,CCDS54867	chr5	69361628	69362004	0.5	0.29	OMIM:SMN2	601627	CNVKIT,ED
SMN1,SMN2,NM_000344,NM_017411,NM_022875,NM_022876,NM_022874,NM_022877,NM_001297715,ENST00000511812,ENST00000380743,ENST00000506734,ENST00000380742,ENST00000380741,ENST00000503678,CCDS4008,CCDS4007,CCDS54867	chr5	69362668	69363455	0.5	0.22	OMIM:SMN2	601627	CNVKIT,ED
SMN1,SMN2,NM_000344,NM_017411,NM_022875,NM_022876,NM_022874,NM_022877,NM_001297715,ENST00000514914,ENST00000509805,ENST00000511812,ENST00000380743,ENST00000505346,ENST00000506734,ENST00000380742,ENST00000380741,ENST00000503678,ENST00000511873,CCDS4008,CCDS4007,CCDS54867	chr5	69364704	69365311	0.5	0.31	OMIM:SMN2	601627	CNVKIT,ED
SMN1,SMN2,NM_000344,NM_017411,NM_022875,NM_022876,NM_022874,NM_022877,NM_001297715,ENST00000514914,ENST00000509805,ENST00000511812,ENST00000380743,ENST00000505346,ENST00000506734,ENST00000380742,ENST00000380741,ENST00000508258,ENST00000503678,CCDS4008,CCDS4007,CCDS54867	chr5	69366310	69366693	0.5	0.26	OMIM:SMN2	601627	CNVKIT,ED
SMN1,SMN2,NM_000344,NM_017411,NM_022875,NM_022876,NM_022874,NM_022877,NM_001297715,ENST00000514914,ENST00000511812,ENST00000380743,ENST00000505346,ENST00000506734,ENST00000380742,ENST00000380741,ENST00000507458,CCDS4008,CCDS4007,CCDS54867	chr5	69367054	69367375	0.3554	0.27	OMIM:SMN2	601627	CNVKIT,ED
SMN1,SMN2,NM_000344,NM_017411,NM_022875,NM_022876,NM_022874,NM_022877,NM_001297715,ENST00000514914,ENST00000511812,ENST00000380743,ENST00000505346,ENST00000506734,ENST00000380742,ENST00000380741,ENST00000507458,CCDS4008,CCDS4007,CCDS54867	chr5	69372139	69372515	0.639628	0.6	OMIM:SMN2	601627	CNVKIT,ED
SMN1,SMN2,NM_000344,NM_017411,NM_022875,NM_022876,NM_022874,NM_022877,NM_001297715,ENST00000514914,ENST00000380743,ENST00000506734,ENST00000380742,ENST00000380741,ENST00000507458,CCDS54867	chr5	69372606	69372998	0.51233	0.26	OMIM:SMN2	601627	CNVKIT,ED
ENST00000511830,ENST00000540302	chr5	69390439	69390984	0.472171	0.28			CNVKIT,ED
ENST00000511830,ENST00000540302	chr5	69394335	69394774	0.5	0.27			CNVKIT,ED
ENST00000511830,ENST00000540302	chr5	69396325	69396741	0.5	0.36			CNVKIT,ED
ENST00000511830,ENST00000540302	chr5	69397105	69397507	0.454602	0.33			CNVKIT,ED
ENST00000511830,ENST00000540302	chr5	69400163	69400483	0.333333	0.29			CNVKIT,ED
ENST00000511830,ENST00000540302	chr5	69403992	69406286	0.346047	0.19			CNVKIT,ED
ENST00000511830	chr5	69407990	69408310	0.333073	0.3			CNVKIT,ED
ENST00000511830	chr5	69418999	69419319	0	0.25			CNVKIT,ED
ENST00000511830	chr5	69422367	69422687	0.0375	0.42			CNVKIT,ED
GUSBP14,NR_024054,ENST00000511830	chr5	69423986	69424306	0	0.32	PSEUDO:GUSBP14		CNVKIT,ED
GUSBP14,NR_024054,ENST00000517935	chr5	69428468	69428874	0.117406	0.26	PSEUDO:GUSBP14		CNVKIT,ED
GUSBP14,NR_029426,NR_024054,ENST00000508650	chr5	69493052	69493372	0.067708	0.31	PSEUDO:GUSBP14		CNVKIT,ED
GUSBP14,NR_029426,NR_024054,ENST00000508650,ENST00000380731	chr5	69497556	69497964	0.019608	0.26	PSEUDO:GUSBP14		CNVKIT,ED
GUSBP14,NR_029426,NR_024054,ENST00000508650,ENST00000380731	chr5	69499524	69499990	0	0.22	PSEUDO:GUSBP14		CNVKIT,ED
GTF2H2B,GTF2H2,GUSBP3,NM_001364572,NR_027386,NR_033417,NM_001364567,ENST00000412385,ENST00000513202,ENST00000506804,ENST00000508065,ENST00000504712,ENST00000507549	chr5	69716996	69717700	0.402935	0.57	PSEUDO:GUSBP3,OMIM:GTF2H2	601748	CNVKIT,ED
GTF2H2B,GTF2H2,GUSBP3,NM_001364572,NR_027386,NR_033417,NM_001364567,ENST00000412385,ENST00000513202,ENST00000506804,ENST00000508065,ENST00000504712,ENST00000507549	chr5	69717749	69718167	0.277512	0.29	PSEUDO:GUSBP3,OMIM:GTF2H2	601748	CNVKIT,ED
GTF2H2B,GTF2H2,GUSBP3,NM_001364572,NR_027386,NR_033417,NM_001364567,ENST00000412385,ENST00000513202,ENST00000506804,ENST00000508065,ENST00000504712,ENST00000507549	chr5	69718487	69718905	0.361244	0.32	PSEUDO:GUSBP3,OMIM:GTF2H2	601748	CNVKIT,ED
GTF2H2B,GTF2H2,GUSBP3,NM_001364572,NR_027386,NR_033417,NM_001364567,ENST00000412385,ENST00000513202,ENST00000506804,ENST00000508065,ENST00000504712,ENST00000507549	chr5	69719010	69719404	0.354484	0.34	PSEUDO:GUSBP3,OMIM:GTF2H2	601748	CNVKIT,ED
GTF2H2B,GTF2H2,GUSBP3,NM_001364572,NR_027386,NR_033417,NM_001364567,ENST00000412385,ENST00000513202,ENST00000506804,ENST00000508065,ENST00000507549	chr5	69723291	69723614	0.414861	0.76	PSEUDO:GUSBP3,OMIM:GTF2H2	601748	CNVKIT,ED
GTF2H2B,GTF2H2,GUSBP3,NM_001364572,NR_027386,NR_033417,NM_001364567,ENST00000412385,ENST00000513202,ENST00000506804,ENST00000508065	chr5	69729539	69730232	0.375421	0.32	PSEUDO:GUSBP3,OMIM:GTF2H2	601748	CNVKIT,ED
GUSBP15,LOC441081,GUSBP3,NR_034021,NR_073404,NR_027386,ENST00000506152	chr5	69783367	69787119	0.129398	0.48	PSEUDO:GUSBP3		CNVKIT,ED
GUSBP15,GUSBP3,NR_034021,NR_027386	chr5	69790712	69791120	0.026961	0.3	PSEUDO:GUSBP3		CNVKIT,ED
GUSBP15,GUSBP3,NR_034021,NR_027386,ENST00000509969	chr5	69792733	69793146	0.145278	1.37	PSEUDO:GUSBP3		CNVKIT,ED
GUSBP15,GUSBP3,NR_034021,NR_027386,ENST00000509969	chr5	69794515	69794835	0.013281	0.46	PSEUDO:GUSBP3		CNVKIT,ED
GUSBP15,GUSBP3,NR_034021,NR_027386,ENST00000509969	chr5	69796494	69796860	0.104508	0.44	PSEUDO:GUSBP3		CNVKIT,ED
GUSBP15,GUSBP3,NR_034021,NR_027386,ENST00000512224	chr5	69803844	69808400	0.18739	0.4	PSEUDO:GUSBP3		CNVKIT,ED
GUSBP15,GUSBP3,GUSBP9,NR_034021,NR_033968,NR_027386	chr5	69811996	69812404	0.026961	0.27	PSEUDO:GUSBP9		CNVKIT,ED
GUSBP15,GUSBP3,GUSBP9,NR_034021,NR_033968,NR_027386,ENST00000508439	chr5	69814017	69814430	0.064568	0.39	PSEUDO:GUSBP9		CNVKIT,ED
GUSBP15,GUSBP3,GUSBP9,NR_034021,NR_033968,NR_027386,ENST00000508439	chr5	69815807	69816127	0.013281	0.42	PSEUDO:GUSBP9		CNVKIT,ED
GUSBP15,GUSBP3,GUSBP9,NR_034021,NR_033968,NR_027386,ENST00000509075,ENST00000508439	chr5	69825133	69826440	0.030987	0.32	PSEUDO:GUSBP9		CNVKIT,ED
LOC101929599,LOC102724995,GUSBP16,NR_157804,NR_160659,NR_146391,ENST00000502466,ENST00000433447,ENST00000505516	chr5	70070413	70074156	0.04858	0.31	PSEUDO:GUSBP16		CNVKIT,ED
GUSBP16,NR_146391,ENST00000433447,ENST00000505516	chr5	70081134	70081501	0.058583	0.28	PSEUDO:GUSBP16		CNVKIT,ED
GUSBP16,NR_146391,ENST00000433447,ENST00000505516	chr5	70083151	70083471	0	0.58	PSEUDO:GUSBP16		CNVKIT,ED
GUSBP16,NR_146391,ENST00000433447,ENST00000505516	chr5	70084836	70085302	0	0.22	PSEUDO:GUSBP16		CNVKIT,ED
ENST00000453222,ENST00000510138	chr5	70497941	70498349	0.041054	0.34			CNVKIT,ED
ENST00000453222,ENST00000510138	chr5	70499962	70500375	0.062147	0.4			CNVKIT,ED
ENST00000453222,ENST00000510138	chr5	70501745	70502065	0.013281	0.43			CNVKIT,ED
ENST00000453222,ENST00000510138	chr5	70503720	70504087	0.008174	0.32			CNVKIT,ED
ENST00000523404,ENST00000453222	chr5	70511071	70512378	0.008225	0.25			CNVKIT,ED
SPINK14,NM_001001325,ENST00000562793,ENST00000356972,CCDS4288	chr5	147553665	147554071	1	0.71			CNVKIT,ED
RASA4B,NM_001277335,NM_001367767,ENST00000495352,ENST00000541662,ENST00000477184,ENST00000481893,ENST00000306682,ENST00000465829,ENST00000467351,ENST00000488284,CCDS59506	chr7	102128802	102129152	0.304762	0.28			CNVKIT,ED
RASA4B,NM_001277335,NM_001367767,ENST00000495352,ENST00000541662,ENST00000477184,ENST00000481893,ENST00000306682,ENST00000465829,ENST00000467351,ENST00000488284,CCDS59506	chr7	102129466	102129786	0.267187	0.36			CNVKIT,ED
RASA4B,NM_001277335,NM_001367767,ENST00000495352,ENST00000541662,ENST00000477184,ENST00000481893,ENST00000306682,ENST00000465829,ENST00000467351,ENST00000488284,CCDS59506	chr7	102131370	102131691	0.40758	0.26			CNVKIT,ED
RASA4B,NM_001277335,NM_001367767,ENST00000495352,ENST00000541662,ENST00000477184,ENST00000481893,ENST00000306682,ENST00000465829,ENST00000467351,ENST00000488284,CCDS59506	chr7	102133475	102133796	0.272845	0.3			CNVKIT,ED
RASA4B,NM_001277335,NM_001367767,ENST00000495352,ENST00000541662,ENST00000481893,ENST00000306682,ENST00000465829,ENST00000488284,CCDS59506	chr7	102134879	102135264	0.311039	0.31			CNVKIT,ED
RASA4B,NM_001277335,NM_001367767,ENST00000541662,ENST00000481893,ENST00000306682,ENST00000465829,CCDS59506	chr7	102136394	102136801	0.462121	0.33			CNVKIT,ED
RASA4B,NM_001277335,NM_001367767,ENST00000541662,ENST00000481893,ENST00000306682,ENST00000465829,CCDS59506	chr7	102136837	102137157	0.433333	0.47			CNVKIT,ED
RASA4B,NM_001277335,NM_001367767,ENST00000541662,ENST00000481893,ENST00000306682,ENST00000465829,CCDS59506	chr7	102137285	102137619	0.498004	0.39			CNVKIT,ED
RASA4B,NM_001277335,NM_001367767,ENST00000541662,ENST00000481893,ENST00000306682,ENST00000465829,CCDS59506	chr7	102141094	102141415	0.424195	0.32			CNVKIT,ED
RASA4B,NM_001277335,NM_001367767,ENST00000541662,ENST00000481893,ENST00000306682,ENST00000465829,CCDS59506	chr7	102141457	102141777	0.379166	0.35			CNVKIT,ED
RASA4B,NM_001277335,NM_001367767,ENST00000541662,ENST00000481893,ENST00000306682,ENST00000465829,CCDS59506	chr7	102143504	102143876	0.5	0.33			CNVKIT,ED
RASA4B,NM_001277335,NM_001367767,ENST00000541662,ENST00000481893,ENST00000306682,ENST00000465829,CCDS59506	chr7	102147003	102147465	0.511905	0.42			CNVKIT,ED
RASA4B,NM_001277335,NM_001367767,ENST00000541662,ENST00000481893,ENST00000306682,ENST00000465829,CCDS59506	chr7	102149906	102150235	0.421986	0.37			CNVKIT,ED
RASA4B,NM_001277335,NM_001367767,ENST00000541662,ENST00000481893,ENST00000306682,ENST00000465829,CCDS59506	chr7	102150604	102150937	0.385385	0.32			CNVKIT,ED
RASA4B,NM_001277335,NM_001367767,ENST00000541662,ENST00000481893,ENST00000306682,ENST00000465829,CCDS59506	chr7	102152168	102152546	0.5	0.34			CNVKIT,ED
RASA4B,NM_001277335,NM_001367767,ENST00000541662,ENST00000481893,ENST00000306682,ENST00000465829,CCDS59506	chr7	102157919	102158307	0.590206	0.59			CNVKIT,ED
ENST00000481893	chr7	102165387	102165802	0.542169	0.33			CNVKIT,ED
UPK3BL2,POLR2J3,NM_001097615,NM_001363506,ENST00000503564,ENST00000464525,ENST00000486319,ENST00000489144,ENST00000379357,ENST00000481893,ENST00000379340	chr7	102178727	102179051	0.427983	0.34			CNVKIT,ED
UPK3BL2,POLR2J3,NM_001097615,NM_001363506,ENST00000503564,ENST00000464525,ENST00000486319,ENST00000489144,ENST00000379357,ENST00000481893,ENST00000379340	chr7	102179931	102180252	0.411734	0.37			CNVKIT,ED
UPK3BL2,POLR2J3,NM_001097615,NM_001363506,ENST00000503564,ENST00000508848,ENST00000464525,ENST00000486319,ENST00000489144,ENST00000379357,ENST00000511773,ENST00000481893,ENST00000513506,ENST00000379340	chr7	102180330	102180699	0.440831	0.47			CNVKIT,ED
UPK3BL2,POLR2J3,NM_001097615,NM_001363506,ENST00000503564,ENST00000508848,ENST00000464525,ENST00000486319,ENST00000489144,ENST00000504677,ENST00000379357,ENST00000511773,ENST00000506060,ENST00000481893,ENST00000513506,ENST00000379340	chr7	102181476	102181798	0.414596	0.34			CNVKIT,ED
UPK3BL2,POLR2J3,NM_001097615,NM_001363506,ENST00000503564,ENST00000508848,ENST00000502415,ENST00000464525,ENST00000486319,ENST00000489144,ENST00000504677,ENST00000379357,ENST00000511773,ENST00000506060,ENST00000481893,ENST00000513506,ENST00000379340	chr7	102181800	102182120	0.409375	0.35			CNVKIT,ED
UPK3BL2,POLR2J3,NM_001097615,NM_001363506,ENST00000514917,ENST00000503564,ENST00000508848,ENST00000502415,ENST00000464525,ENST00000486319,ENST00000489144,ENST00000504677,ENST00000379357,ENST00000511773,ENST00000506060,ENST00000481893,ENST00000513506,ENST00000379340	chr7	102183844	102184211	0.423251	0.33			CNVKIT,ED
POLR2J3,NM_001097615,ENST00000514917,ENST00000503564,ENST00000508848,ENST00000507355,ENST00000502415,ENST00000464525,ENST00000486319,ENST00000489144,ENST00000504677,ENST00000511773,ENST00000506060,ENST00000513506,ENST00000379340	chr7	102186740	102187060	0.389583	0.34			CNVKIT,ED
POLR2J3,NM_001097615,ENST00000514917,ENST00000503564,ENST00000508848,ENST00000507355,ENST00000502415,ENST00000464525,ENST00000486319,ENST00000489144,ENST00000504677,ENST00000511773,ENST00000506060,ENST00000513506,ENST00000379340	chr7	102188830	102189226	0.388047	0.38			CNVKIT,ED
SPDYE2B,SPDYE2,POLR2J3,NM_001097615,NM_001166339,NM_001031618,ENST00000514917,ENST00000503564,ENST00000508848,ENST00000507355,ENST00000502415,ENST00000464525,ENST00000486319,ENST00000489144,ENST00000504677,ENST00000511773,ENST00000506060,ENST00000507918,ENST00000513506,ENST00000379340,ENST00000432940,CCDS34716	chr7	102193527	102193925	0.094849	0.29	OMIM:SPDYE2	617624	CNVKIT,ED
SPDYE2B,SPDYE2,POLR2J3,NM_001097615,NM_001166339,NM_001031618,ENST00000514917,ENST00000503564,ENST00000508848,ENST00000507355,ENST00000502415,ENST00000464525,ENST00000486319,ENST00000489144,ENST00000504677,ENST00000511773,ENST00000506060,ENST00000507918,ENST00000513506,ENST00000379340,ENST00000432940,CCDS34716	chr7	102194659	102195173	0.13262	0.35	OMIM:SPDYE2	617624	CNVKIT,ED
SPDYE2B,SPDYE2,POLR2J3,NM_001097615,NM_001166339,NM_001031618,ENST00000514917,ENST00000503564,ENST00000508848,ENST00000507355,ENST00000502415,ENST00000464525,ENST00000486319,ENST00000489144,ENST00000504677,ENST00000511773,ENST00000506060,ENST00000507918,ENST00000513506,ENST00000341656,ENST00000379340,ENST00000432940,CCDS34716	chr7	102196209	102196767	0.02509	0.24	OMIM:SPDYE2	617624	CNVKIT,ED
SPDYE2B,SPDYE2,POLR2J3,NM_001097615,NM_001166339,NM_001031618,ENST00000514917,ENST00000503564,ENST00000508848,ENST00000507355,ENST00000502415,ENST00000464525,ENST00000486319,ENST00000489144,ENST00000504677,ENST00000511773,ENST00000506060,ENST00000507918,ENST00000341656,ENST00000513506,ENST00000379340,ENST00000432940,CCDS34716	chr7	102197477	102197802	0.142051	0.35	OMIM:SPDYE2	617624	CNVKIT,ED
SPDYE2B,SPDYE2,POLR2J3,NM_001097615,NM_001166339,NM_001031618,ENST00000514917,ENST00000503564,ENST00000508848,ENST00000507355,ENST00000502415,ENST00000464525,ENST00000486319,ENST00000489144,ENST00000504677,ENST00000511773,ENST00000506060,ENST00000507918,ENST00000341656,ENST00000513506,ENST00000379340,ENST00000432940,CCDS34716	chr7	102198730	102199223	0.061021	0.3	OMIM:SPDYE2	617624	CNVKIT,ED
SPDYE2B,SPDYE2,POLR2J3,NM_001097615,NM_001166339,NM_001031618,ENST00000514917,ENST00000503564,ENST00000508848,ENST00000507355,ENST00000502415,ENST00000464525,ENST00000486319,ENST00000489144,ENST00000504677,ENST00000511773,ENST00000506060,ENST00000507918,ENST00000341656,ENST00000513506,ENST00000379340,ENST00000432940,CCDS34716	chr7	102200929	102201727	0.152256	0.26	OMIM:SPDYE2	617624	CNVKIT,ED
POLR2J3,NM_001097615,ENST00000514917,ENST00000508848,ENST00000507355,ENST00000502415,ENST00000464525,ENST00000511313,ENST00000504157,ENST00000486319,ENST00000608621,ENST00000489144,ENST00000511773,ENST00000508910,ENST00000506060,ENST00000513506,ENST00000379340	chr7	102207262	102207582	0.00651	0.45			CNVKIT,ED
POLR2J3,NM_001097615,ENST00000514917,ENST00000508848,ENST00000507355,ENST00000502415,ENST00000464525,ENST00000511313,ENST00000504157,ENST00000486319,ENST00000608621,ENST00000489144,ENST00000443430,ENST00000508910,ENST00000506060,ENST00000513506,ENST00000379340,CCDS47673	chr7	102208318	102208726	0.31393	0.31			CNVKIT,ED
POLR2J3,NM_001097615,ENST00000514917,ENST00000504101,ENST00000508848,ENST00000507355,ENST00000502415,ENST00000464525,ENST00000511313,ENST00000504157,ENST00000486319,ENST00000513438,ENST00000608621,ENST00000489144,ENST00000443430,ENST00000508910,ENST00000506060,ENST00000513506,ENST00000379340,CCDS47673	chr7	102209806	102210435	0.284446	0.33			CNVKIT,ED
POLR2J3,NM_001097615,ENST00000514917,ENST00000504101,ENST00000508848,ENST00000507355,ENST00000502415,ENST00000464525,ENST00000511313,ENST00000504157,ENST00000486319,ENST00000513438,ENST00000608621,ENST00000489144,ENST00000443430,ENST00000508910,ENST00000506060,ENST00000513506,ENST00000379340,CCDS47673	chr7	102212703	102213023	0.482812	0.41			CNVKIT,ED
ENST00000514917	chr7	102214171	102214491	0.209375	0.58			CNVKIT,ED
ENST00000514917	chr7	102219701	102220236	0.353582	0.56			CNVKIT,ED
RASA4,NM_001079877,NM_006989,ENST00000514917,ENST00000462172,ENST00000262940,ENST00000449970,ENST00000519541,ENST00000522223,ENST00000461209,CCDS5725,CCDS47674	chr7	102224554	102224874	0.259635	0.33	OMIM:RASA4	607943	CNVKIT,ED
RASA4,NM_001079877,NM_006989,ENST00000514917,ENST00000462172,ENST00000262940,ENST00000449970,ENST00000521822,ENST00000523568,ENST00000519541,ENST00000522223,ENST00000461209,CCDS5725,CCDS47674	chr7	102227974	102228324	0.304762	0.29	OMIM:RASA4	607943	CNVKIT,ED
RASA4,NM_001079877,NM_006989,ENST00000514917,ENST00000462172,ENST00000262940,ENST00000449970,ENST00000521822,ENST00000523568,ENST00000519541,ENST00000522223,ENST00000461209,CCDS5725,CCDS47674	chr7	102228638	102228958	0.267187	0.38	OMIM:RASA4	607943	CNVKIT,ED
RASA4,NM_001079877,NM_006989,ENST00000514917,ENST00000462172,ENST00000262940,ENST00000449970,ENST00000521822,ENST00000523568,ENST00000519541,ENST00000522223,ENST00000461209,CCDS5725,CCDS47674	chr7	102230543	102230864	0.40758	0.27	OMIM:RASA4	607943	CNVKIT,ED
RASA4,NM_001079877,NM_006989,ENST00000514917,ENST00000462172,ENST00000262940,ENST00000449970,ENST00000523568,ENST00000519541,ENST00000522223,ENST00000461209,CCDS5725,CCDS47674	chr7	102232644	102232965	0.272845	0.3	OMIM:RASA4	607943	CNVKIT,ED
RASA4,NM_001079877,NM_006989,ENST00000462172,ENST00000262940,ENST00000520577,ENST00000449970,ENST00000521397,ENST00000523568,ENST00000519541,ENST00000522223,ENST00000461209,CCDS5725,CCDS47674	chr7	102234048	102234433	0.311039	0.32	OMIM:RASA4	607943	CNVKIT,ED
RASA4,NM_001079877,NM_006989,ENST00000462172,ENST00000262940,ENST00000519539,ENST00000449970,ENST00000521397,ENST00000523568,ENST00000519541,ENST00000461209,CCDS5725,CCDS47674	chr7	102235561	102235966	0.415432	0.53	OMIM:RASA4	607943	CNVKIT,ED
RASA4,NM_001079877,NM_006989,ENST00000462172,ENST00000262940,ENST00000519539,ENST00000449970,ENST00000523568,ENST00000519541,ENST00000461209,CCDS5725,CCDS47674	chr7	102236002	102236322	0.397396	0.44	OMIM:RASA4	607943	CNVKIT,ED
RASA4,NM_001079877,NM_006989,ENST00000462172,ENST00000262940,ENST00000519539,ENST00000449970,ENST00000523568,ENST00000519541,ENST00000461209,ENST00000522801,CCDS5725,CCDS47674	chr7	102236450	102236784	0.487525	0.43	OMIM:RASA4	607943	CNVKIT,ED
RASA4,NM_001079877,NM_006989,ENST00000462172,ENST00000262940,ENST00000519539,ENST00000449970,ENST00000519878,ENST00000523568,ENST00000519541,ENST00000461209,ENST00000522801,CCDS5725,CCDS47674	chr7	102240255	102240576	0.424195	0.32	OMIM:RASA4	607943	CNVKIT,ED
RASA4,NM_001079877,NM_006989,ENST00000462172,ENST00000262940,ENST00000519539,ENST00000449970,ENST00000519878,ENST00000523568,ENST00000519541,ENST00000461209,ENST00000522801,CCDS5725,CCDS47674	chr7	102240618	102240938	0.379166	0.35	OMIM:RASA4	607943	CNVKIT,ED
RASA4,NM_001079877,NM_006989,ENST00000462172,ENST00000520042,ENST00000262940,ENST00000521076,ENST00000449970,ENST00000519878,ENST00000523568,ENST00000519541,ENST00000461209,ENST00000522801,CCDS5725,CCDS47674	chr7	102242665	102243037	0.5	0.33	OMIM:RASA4	607943	CNVKIT,ED
RASA4,NM_001079877,NM_006989,ENST00000462172,ENST00000520042,ENST00000262940,ENST00000521076,ENST00000449970,ENST00000519878,ENST00000523568,ENST00000519541,ENST00000461209,ENST00000522801,CCDS5725,CCDS47674	chr7	102246166	102246628	0.502164	0.44	OMIM:RASA4	607943	CNVKIT,ED
RASA4,NM_001079877,NM_006989,ENST00000462172,ENST00000520042,ENST00000262940,ENST00000521076,ENST00000449970,ENST00000522443,ENST00000523568,ENST00000519541,ENST00000461209,ENST00000522801,CCDS5725,CCDS47674	chr7	102249068	102249397	0.421986	0.37	OMIM:RASA4	607943	CNVKIT,ED
RASA4,NM_001079877,NM_006989,ENST00000462172,ENST00000520042,ENST00000521892,ENST00000262940,ENST00000521076,ENST00000449970,ENST00000522443,ENST00000523568,ENST00000519541,ENST00000461209,ENST00000522801,CCDS5725,CCDS47674	chr7	102249766	102250099	0.385385	0.32	OMIM:RASA4	607943	CNVKIT,ED
RASA4,NM_001079877,NM_006989,ENST00000462172,ENST00000520042,ENST00000521892,ENST00000262940,ENST00000521076,ENST00000449970,ENST00000522443,ENST00000523568,ENST00000519541,ENST00000461209,ENST00000522801,CCDS5725,CCDS47674	chr7	102251329	102251707	0.5	0.34	OMIM:RASA4	607943	CNVKIT,ED
RASA4,NM_001079877,NM_006989,ENST00000462172,ENST00000521892,ENST00000262940,ENST00000521076,ENST00000449970,ENST00000522443,ENST00000523568,ENST00000519541,ENST00000522801,CCDS5725,CCDS47674	chr7	102256898	102257286	0.590206	0.59	OMIM:RASA4	607943	CNVKIT,ED
ENST00000519541	chr7	102264477	102264892	0.542169	0.36			CNVKIT,ED
UPK3BL1,POLR2J2,NM_032959,NM_001114403,ENST00000340457,ENST00000591000,ENST00000476151,ENST00000519541	chr7	102277835	102278159	0.427983	0.36	OMIM:POLR2J2	609881	CNVKIT,ED
UPK3BL1,POLR2J2,NM_032959,NM_001114403,ENST00000340457,ENST00000591000,ENST00000476151,ENST00000519541,CCDS47675	chr7	102279039	102279360	0.411734	0.39	OMIM:POLR2J2	609881	CNVKIT,ED
UPK3BL1,POLR2J2,NM_032959,NM_001114403,ENST00000340457,ENST00000591000,ENST00000476151,ENST00000519541,CCDS47675	chr7	102279438	102279807	0.481481	0.43	OMIM:POLR2J2	609881	CNVKIT,ED
UPK3BL1,POLR2J2,NM_032959,NM_001114403,ENST00000340457,ENST00000591000,ENST00000476151,ENST00000519541,CCDS47675	chr7	102280587	102280909	0.414596	0.35	OMIM:POLR2J2	609881	CNVKIT,ED
UPK3BL1,POLR2J2,NM_032959,NM_001114403,ENST00000340457,ENST00000591000,ENST00000476151,ENST00000519541,CCDS47675	chr7	102280911	102281231	0.439062	0.34	OMIM:POLR2J2	609881	CNVKIT,ED
UPK3BL1,POLR2J2,NM_032959,NM_001114403,ENST00000340457,ENST00000591000,ENST00000476151,ENST00000519541,ENST00000333432,CCDS47675	chr7	102282949	102283316	0.423251	0.33	OMIM:POLR2J2	609881	CNVKIT,ED
POLR2J2,NM_032959,ENST00000591000,ENST00000476151,ENST00000333432	chr7	102285831	102286151	0.427083	0.35	OMIM:POLR2J2	609881	CNVKIT,ED
POLR2J2,NM_032959,ENST00000591000,ENST00000476151,ENST00000333432	chr7	102287924	102288320	0.388047	0.41	OMIM:POLR2J2	609881	CNVKIT,ED
SPDYE2B,SPDYE2,POLR2J2,NM_032959,NM_001166339,NM_001031618,ENST00000591000,ENST00000476151,ENST00000507450,ENST00000436228,ENST00000333432,CCDS59507	chr7	102292620	102293018	0.094849	0.3	OMIM:POLR2J2	609881	CNVKIT,ED
SPDYE2B,SPDYE2,POLR2J2,NM_032959,NM_001166339,NM_001031618,ENST00000591000,ENST00000476151,ENST00000507450,ENST00000436228,ENST00000333432,CCDS59507	chr7	102293751	102294265	0.117056	0.26	OMIM:POLR2J2	609881	CNVKIT,ED
SPDYE2B,SPDYE2,POLR2J2,NM_032959,NM_001166339,NM_001031618,ENST00000591000,ENST00000476151,ENST00000507450,ENST00000436228,ENST00000455020,ENST00000333432,CCDS59507	chr7	102295293	102295851	0.02509	0.26	OMIM:POLR2J2	609881	CNVKIT,ED
SPDYE2B,SPDYE2,POLR2J2,NM_032959,NM_001166339,NM_001031618,ENST00000591000,ENST00000476151,ENST00000507450,ENST00000436228,ENST00000455020,ENST00000333432,CCDS59507	chr7	102296561	102296886	0.14359	0.34	OMIM:POLR2J2	609881	CNVKIT,ED
SPDYE2B,SPDYE2,POLR2J2,NM_032959,NM_001166339,NM_001031618,ENST00000591000,ENST00000476151,ENST00000507450,ENST00000436228,ENST00000455020,ENST00000333432,CCDS59507	chr7	102297814	102298307	0.061021	0.29	OMIM:POLR2J2	609881	CNVKIT,ED
SPDYE2B,SPDYE2,POLR2J2,NM_032959,NM_001166339,NM_001031618,ENST00000591000,ENST00000476151,ENST00000507450,ENST00000436228,ENST00000455020,ENST00000333432,CCDS59507	chr7	102300019	102300817	0.152256	0.26	OMIM:POLR2J2	609881	CNVKIT,ED
POLR2J2,NM_032959,ENST00000591000,ENST00000476151,ENST00000333432	chr7	102306342	102306662	0.00651	0.45	OMIM:POLR2J2	609881	CNVKIT,ED
POLR2J2,NM_032959,ENST00000591000,ENST00000476151,ENST00000358438,ENST00000333432,CCDS43627	chr7	102307398	102307806	0.31393	0.32	OMIM:POLR2J2	609881	CNVKIT,ED
POLR2J2,NM_032959,ENST00000591000,ENST00000476151,ENST00000358438,ENST00000333432,CCDS43627	chr7	102308886	102309515	0.305379	0.4	OMIM:POLR2J2	609881	CNVKIT,ED
POLR2J2,NM_032959,ENST00000591000,ENST00000476151,ENST00000358438,ENST00000333432,CCDS43627	chr7	102311783	102312103	0.438542	0.7	OMIM:POLR2J2	609881	CNVKIT,ED
-	chr7	102313243	102313563	0.228125	0.37			CNVKIT,ED
-	chr7	102318762	102319296	0.349563	0.36			CNVKIT,ED
RASA4DP,NR_146066,ENST00000460726	chr7	102323615	102323935	0.259635	0.32	PSEUDO:RASA4DP		CNVKIT,ED
RASA4DP,NR_146066,ENST00000460726	chr7	102327053	102327403	0.357143	0.47	PSEUDO:RASA4DP		CNVKIT,ED
RASA4DP,NR_146066,ENST00000460726	chr7	102327717	102328037	0.267187	0.4	PSEUDO:RASA4DP		CNVKIT,ED
RASA4DP,NR_146066,ENST00000460726	chr7	102328554	102328875	0.272845	0.32	PSEUDO:RASA4DP		CNVKIT,ED
RASA4DP,NR_146066,ENST00000460726	chr7	102329958	102330343	0.546537	0.92	PSEUDO:RASA4DP		CNVKIT,ED
CTAGE15,NM_001008747,ENST00000420911,ENST00000447022,CCDS64788	chr7	143268790	143271402	0.170144	0.17			CNVKIT,ED
ENST00000440891,ENST00000414990	chr7	143296281	143296726	0.5	0.26			CNVKIT,ED
ENST00000440891,ENST00000414990	chr7	143297564	143297932	0.5	0.21			CNVKIT,ED
ENST00000440891,ENST00000414990	chr7	143298295	143298799	0.496032	0.24			CNVKIT,ED
ENST00000440891,ENST00000414990	chr7	143299690	143300302	0.528595	0.24			CNVKIT,ED
ENST00000440891,ENST00000414990	chr7	143301526	143302036	0.541176	0.22			CNVKIT,ED
ENST00000440891	chr7	143304718	143305095	0.5	0.25			CNVKIT,ED
-	chr7	143306441	143306850	0.541565	0.33			CNVKIT,ED
TCAF2,NM_001363538,NM_001365429,NM_001365427,NM_001365428,ENST00000411497,ENST00000444908,ENST00000518791	chr7	143317961	143318290	0.568389	0.46	OMIM:TCAF2	616252	CNVKIT,ED
TCAF2,NM_001363538,NM_001365429,NM_001365427,NM_001365428,NM_001365430,NM_173678,ENST00000411497,ENST00000441159,ENST00000444908,ENST00000518791,ENST00000357344	chr7	143320656	143321649	0.388553	0.43	OMIM:TCAF2	616252	CNVKIT,ED
TCAF2,NM_001363538,NM_001365429,NM_001365427,NM_001365428,NM_001365430,NM_173678,ENST00000411497,ENST00000441159,ENST00000444908,ENST00000518791,ENST00000456362,ENST00000357344	chr7	143333648	143333970	0.393374	0.66	OMIM:TCAF2	616252	CNVKIT,ED
TCAF2,NM_001363538,NM_001365429,NM_001365427,NM_001365428,NM_001365430,NM_173678,ENST00000411497,ENST00000441159,ENST00000444908,ENST00000518791,ENST00000456362,ENST00000357344	chr7	143336764	143337194	0.346899	0.44	OMIM:TCAF2	616252	CNVKIT,ED
TCAF2P1,TCAF2,NM_001363538,NM_001365429,NM_001365427,NM_001365428,NM_001365430,NM_173678,NR_110549,ENST00000411497,ENST00000427403,ENST00000441159,ENST00000444908,ENST00000518791,ENST00000456362,ENST00000422705,ENST00000450076,ENST00000357344	chr7	143339598	143340087	0.370143	0.52	PSEUDO:TCAF2P1,OMIM:TCAF2	616252	CNVKIT,ED
TCAF2P1,TCAF2,NM_001363538,NM_001365429,NM_001365427,NM_001365428,NM_001365430,NM_173678,NR_110549,ENST00000427403,ENST00000411497,ENST00000441159,ENST00000444908,ENST00000518791,ENST00000456362,ENST00000422705,ENST00000450076,ENST00000357344	chr7	143340823	143341404	0.333333	0.23	PSEUDO:TCAF2P1,OMIM:TCAF2	616252	CNVKIT,ED
TCAF2P1,TCAF2,NM_001363538,NM_001365429,NM_001365427,NM_001365428,NM_001365430,NM_173678,NR_110549,ENST00000411497,ENST00000427403,ENST00000441159,ENST00000444908,ENST00000518791,ENST00000456362,ENST00000422705,ENST00000450076,ENST00000357344	chr7	143341602	143341922	0.351562	0.92	PSEUDO:TCAF2P1,OMIM:TCAF2	616252	CNVKIT,ED
TCAF2P1,TCAF2,NM_001363538,NM_001365429,NM_001365428,NM_001365430,NM_173678,NR_110549,ENST00000427403,ENST00000411497,ENST00000441159,ENST00000444908,ENST00000518791,ENST00000456362,ENST00000422705,ENST00000450076,ENST00000357344	chr7	143342873	143343293	0.347222	0.28	PSEUDO:TCAF2P1,OMIM:TCAF2	616252	CNVKIT,ED
TCAF2P1,TCAF2,NM_001363538,NM_001365429,NM_001365428,NM_001365430,NM_173678,NR_110549,ENST00000427403,ENST00000411497,ENST00000441159,ENST00000444908,ENST00000518791,ENST00000456362,ENST00000422705,ENST00000450076,ENST00000357344	chr7	143343544	143344793	0.364558	0.22	PSEUDO:TCAF2P1,OMIM:TCAF2	616252	CNVKIT,ED
TCAF2,NM_001363538,NM_001365429,NM_001365428,NM_001365430,NM_173678,ENST00000411497,ENST00000427403,ENST00000441159,ENST00000444908,ENST00000518791,ENST00000456362,ENST00000422705,ENST00000450076,ENST00000357344	chr7	143399875	143400868	0.394595	0.19	OMIM:TCAF2	616252	CNVKIT,ED
TCAF2,NM_001363538,NM_001130026,NM_001365429,NM_001365428,NM_001365430,NM_173678,ENST00000411497,ENST00000427403,ENST00000425618,ENST00000441159,ENST00000444908,ENST00000518791,ENST00000456362,ENST00000409703,ENST00000422705,ENST00000450076,ENST00000411935,ENST00000357344,CCDS47735,CCDS34769	chr7	143412866	143413187	0.347871	0.33	OMIM:TCAF2	616252	CNVKIT,ED
TCAF2,NM_001363538,NM_001130026,NM_001365429,NM_001365428,NM_001365430,NM_173678,ENST00000427403,ENST00000411497,ENST00000425618,ENST00000441159,ENST00000444908,ENST00000518791,ENST00000456362,ENST00000409703,ENST00000422705,ENST00000450076,ENST00000411935,ENST00000357344,CCDS47735,CCDS34769	chr7	143416721	143417970	0.403122	0.17	OMIM:TCAF2	616252	CNVKIT,ED
TCAF2,NM_001363538,NM_001130026,NM_001365429,NM_001365428,NM_001365430,NM_173678,ENST00000427403,ENST00000411497,ENST00000425618,ENST00000441159,ENST00000444908,ENST00000518791,ENST00000456362,ENST00000409703,ENST00000422705,ENST00000450076,ENST00000411935,ENST00000357344,CCDS47735,CCDS34769	chr7	143418221	143418641	0.371428	0.26	OMIM:TCAF2	616252	CNVKIT,ED
TCAF2,NM_001363538,NM_001130026,NM_001365429,NM_001365428,NM_001365430,NM_173678,ENST00000427403,ENST00000411497,ENST00000425618,ENST00000441159,ENST00000444908,ENST00000518791,ENST00000456362,ENST00000409703,ENST00000422705,ENST00000450076,ENST00000411935,ENST00000357344,CCDS47735,CCDS34769	chr7	143419600	143419920	0.351562	0.58	OMIM:TCAF2	616252	CNVKIT,ED
TCAF2,NM_001363538,NM_001130026,NM_001365429,NM_001365428,NM_001365430,NM_173678,ENST00000427403,ENST00000411497,ENST00000425618,ENST00000441159,ENST00000444908,ENST00000518791,ENST00000456362,ENST00000409703,ENST00000422705,ENST00000450076,ENST00000411935,ENST00000357344,CCDS47735,CCDS34769	chr7	143420118	143420699	0.333333	0.23	OMIM:TCAF2	616252	CNVKIT,ED
TCAF2,NM_001363538,NM_001130026,NM_001365429,NM_001365428,NM_001365430,NM_173678,ENST00000411497,ENST00000427403,ENST00000425618,ENST00000441159,ENST00000444908,ENST00000518791,ENST00000456362,ENST00000409703,ENST00000422705,ENST00000450076,ENST00000411935,ENST00000357344,CCDS47735,CCDS34769	chr7	143421435	143421924	0.52488	0.34	OMIM:TCAF2	616252	CNVKIT,ED
TCAF2,NM_001363538,NM_001130026,ENST00000427403,ENST00000441159,ENST00000456362,ENST00000409703,ENST00000422705,ENST00000450076,ENST00000411935,CCDS47735	chr7	143424328	143424758	0.387597	0.29	OMIM:TCAF2	616252	CNVKIT,ED
CTAGE6,NM_178561,ENST00000427403,ENST00000456362,ENST00000422705,ENST00000450076,ENST00000470691,CCDS64790	chr7	143452259	143454871	0.188808	0.18			CNVKIT,ED
TCAF2P1,NR_110549,ENST00000427403,ENST00000471316,ENST00000456362,ENST00000291129,ENST00000422705,ENST00000491047,ENST00000450076	chr7	143507028	143508277	0.381371	0.22	PSEUDO:TCAF2P1		CNVKIT,ED
TCAF2P1,NR_110549,ENST00000427403,ENST00000468266,ENST00000471316,ENST00000456362,ENST00000291129,ENST00000422705,ENST00000491047,ENST00000450076	chr7	143508529	143508949	0.342857	0.26	PSEUDO:TCAF2P1		CNVKIT,ED
LOC154761,TCAF2P1,NR_015421,NR_110549,ENST00000427403,ENST00000481651,ENST00000494978,ENST00000468266,ENST00000471316,ENST00000456362,ENST00000291129,ENST00000422705,ENST00000491047,ENST00000450076,ENST00000517565	chr7	143509906	143510226	0.40625	0.3	PSEUDO:TCAF2P1		CNVKIT,ED
OR2A42,OR2A1-AS1,OR2A1,ARHGEF35-AS1,NM_001005287,NR_126023,NM_001001802,NR_126022,ENST00000480074,ENST00000543357,ENST00000391496,ENST00000460955,ENST00000464929,ENST00000498693,ENST00000477797,ENST00000489077,ENST00000493248,CCDS56515	chr7	143928881	143930125	0.468382	0.24			CNVKIT,ED
OR2A1-AS1,OR2A20P,OR2A9P,ARHGEF35-AS1,NR_002158,NR_126023,NR_126022,NR_002157,ENST00000543357,ENST00000460955,ENST00000479887,ENST00000496731	chr7	143947581	143948489	0.455764	0.26	PSEUDO:OR2A9P		CNVKIT,ED
OR2A1-AS1,ARHGEF35-AS1,NR_126023,NR_126022,ENST00000493325,ENST00000543357,ENST00000476560,ENST00000460955,ENST00000463561,ENST00000478806,ENST00000489488,ENST00000487102,ENST00000461843	chr7	143955669	143956888	0.537189	0.27			CNVKIT,ED
OR2A1-AS1,ARHGEF34P,ARHGEF35-AS1,NR_126023,NR_033942,NR_126022,ENST00000543357,ENST00000476560,ENST00000463561,ENST00000478806,ENST00000483587,ENST00000489488,ENST00000378112,ENST00000487102,ENST00000461843	chr7	143980793	143984111	0.470062	0.23	PSEUDO:ARHGEF34P		CNVKIT,ED
OR2A1-AS1,OR2A20P,OR2A9P,NR_002158,NR_126023,NR_002157,ENST00000476560,ENST00000461471,ENST00000463561,ENST00000478806,ENST00000489488,ENST00000484189,ENST00000479102,ENST00000487102,ENST00000436257,ENST00000461843	chr7	143996672	143997580	0.455764	0.26	PSEUDO:OR2A9P		CNVKIT,ED
OR2A42,OR2A1-AS1,OR2A1,NM_001005287,NR_126023,NM_001001802,ENST00000493539,ENST00000476560,ENST00000463561,ENST00000478806,ENST00000467944,ENST00000489488,ENST00000488041,ENST00000487102,ENST00000486094,ENST00000461843,ENST00000496968,ENST00000408951,ENST00000475089,CCDS43673	chr7	144015028	144016272	0.454113	0.26			CNVKIT,ED
ARHGEF5,NM_005435,ENST00000056217,ENST00000471847,ENST00000474817,CCDS34771	chr7	144071670	144072053	0.545692	0.28	OMIM:ARHGEF5	600888	CNVKIT,ED
ENST00000509856,ENST00000545881	chr8	7131584	7132778	0.036153	0.66			CNVKIT,ED
-	chr8	7134433	7134838	0.021605	0.43			CNVKIT,ED
ENST00000420657,ENST00000534703	chr8	7137097	7137533	0	0.45			CNVKIT,ED
ENST00000420657,ENST00000534703	chr8	7137864	7138270	0.021552	0.49			CNVKIT,ED
ENST00000400158,ENST00000528738	chr8	7146828	7148022	0.048157	0.39			CNVKIT,ED
-	chr8	7149677	7150082	0.028807	0.45			CNVKIT,ED
ENST00000528221	chr8	7152341	7152777	0	0.37			CNVKIT,ED
ENST00000528221	chr8	7153108	7153514	0.095443	0.33			CNVKIT,ED
ENST00000528221	chr8	7153693	7154014	0.315421	0.42			CNVKIT,ED
USP17L4,FAM66B,NM_001256874,NR_027423,ENST00000529456,ENST00000606573,ENST00000526929	chr8	7194550	7196341	0.203331	0.21			CNVKIT,ED
FAM66B,NR_027423,ENST00000529456,ENST00000606573,ENST00000425489	chr8	7199215	7199925	0.312206	0.19			CNVKIT,ED
FAM66B,NR_027423,ENST00000529456,ENST00000606573,ENST00000425489	chr8	7200036	7200412	0.291667	0.22			CNVKIT,ED
ZNF705G,NM_001164457,ENST00000400156	chr8	7215021	7215341	0.508073	0.35			CNVKIT,ED
ZNF705G,NM_001164457,ENST00000400156,ENST00000400078,CCDS47773	chr8	7215357	7216106	0.622608	0.3			CNVKIT,ED
ZNF705G,NM_001164457,ENST00000400156,ENST00000400078,CCDS47773	chr8	7217008	7217328	0.581771	0.33			CNVKIT,ED
ZNF705G,NM_001164457,ENST00000400156,ENST00000400078,CCDS47773	chr8	7217580	7217950	0.318919	0.31			CNVKIT,ED
ZNF705G,NM_001164457,ENST00000400156,ENST00000400078,CCDS47773	chr8	7218452	7218855	0.653433	0.32			CNVKIT,ED
ZNF705G,NM_001164457,ENST00000400156,ENST00000400078,CCDS47773	chr8	7220202	7220605	0.397229	0.29			CNVKIT,ED
ZNF705G,NM_001164457,ENST00000400156	chr8	7230416	7230736	0.377604	0.35			CNVKIT,ED
DEFB4B,NM_001205266,ENST00000318157,CCDS55193	chr8	7272398	7272811	0.5	0.27			CNVKIT,ED
DEFB4B,NM_001205266,ENST00000318157,CCDS55193	chr8	7274117	7274521	0.543317	0.71			CNVKIT,ED
DEFB103A,DEFB103B,NM_001081551,NM_018661,ENST00000318124,CCDS34810	chr8	7286340	7286773	0.5	0.27	OMIM:DEFB103B	606611	CNVKIT,ED
DEFB103A,DEFB103B,NM_001081551,NM_018661,ENST00000318124	chr8	7287451	7287884	0.5	0.31	OMIM:DEFB103B	606611	CNVKIT,ED
ENST00000528943	chr8	7300234	7300679	0.495131	0.3			CNVKIT,ED
SPAG11B,NM_058202,NM_058200,ENST00000528943,ENST00000361111,ENST00000528767,ENST00000359758,CCDS5965,CCDS5964	chr8	7305411	7305798	0.54522	0.33	OMIM:SPAG11B	606560	CNVKIT,ED
SPAG11B,NM_058202,NM_058200,ENST00000528943,ENST00000361111,ENST00000528767,ENST00000359758,CCDS5965,CCDS5964	chr8	7306611	7306994	0.545692	0.28	OMIM:SPAG11B	606560	CNVKIT,ED
SPAG11B,NM_058202,NM_058201,NM_058207,NM_058206,NM_058200,NM_016512,ENST00000528168,ENST00000297498,ENST00000528943,ENST00000398462,ENST00000361111,ENST00000528767,ENST00000359758,ENST00000458665,CCDS5965,CCDS47774,CCDS5964	chr8	7308087	7308897	0.672016	0.37	OMIM:SPAG11B	606560	CNVKIT,ED
DEFB105A,DEFB105B,NM_152250,NM_001040703,ENST00000335510,CCDS34814	chr8	7346834	7347262	0.489097	0.27			CNVKIT,ED
DEFB107A,NM_001037668,ENST00000355602	chr8	7353235	7353635	0.54375	0.27			CNVKIT,ED
DEFB107A,DEFB107B,NM_001037668,NM_001040705,ENST00000355602,CCDS43696	chr8	7366501	7366909	0.5	0.28			CNVKIT,ED
PRR23D1,PRR23D2,NM_001282479,NM_001282478,ENST00000533250	chr8	7397141	7397508	0.5	0.28			CNVKIT,ED
PRR23D1,PRR23D2,NM_001282479,NM_001282478,ENST00000533250,CCDS64820	chr8	7397934	7399440	0.504814	0.28			CNVKIT,ED
-	chr8	7404407	7404812	0.154115	0.42			CNVKIT,ED
ENST00000515148	chr8	7406476	7407669	0.112881	0.63			CNVKIT,ED
ENST00000515148	chr8	7408023	7408427	0.131807	1.33			CNVKIT,ED
ENST00000515148	chr8	7408690	7409011	0.121495	0.6			CNVKIT,ED
ENST00000515148	chr8	7409342	7409778	0.044151	0.41			CNVKIT,ED
-	chr8	7412062	7412467	0.111317	0.79			CNVKIT,ED
FAM90A7P,NR_046343,ENST00000382628	chr8	7414123	7415317	0.055625	0.57	OMIM:FAM90A7P	613044	CNVKIT,ED
FAM90A7P,NR_046343,ENST00000382628	chr8	7415671	7416075	0.131807	1.29	OMIM:FAM90A7P	613044	CNVKIT,ED
FAM90A7P,NR_046343,ENST00000382628	chr8	7416254	7416660	0.04803	0.63	OMIM:FAM90A7P	613044	CNVKIT,ED
ENST00000382628	chr8	7416992	7417428	0.104931	0.41			CNVKIT,ED
-	chr8	7419712	7420117	0.111317	0.79			CNVKIT,ED
FAM90A7P,NR_046343,ENST00000510875,ENST00000535455,ENST00000413161	chr8	7421773	7422967	0.055625	0.57	OMIM:FAM90A7P	613044	CNVKIT,ED
FAM90A7P,NR_046343,ENST00000510875,ENST00000535455,ENST00000413161	chr8	7423321	7423725	0.128094	1	OMIM:FAM90A7P	613044	CNVKIT,ED
FAM90A7P,NR_046343,ENST00000510875,ENST00000535455,ENST00000413161	chr8	7424640	7425076	0.044151	0.42	OMIM:FAM90A7P	613044	CNVKIT,ED
FAM90A7P,NR_046343,ENST00000535455,ENST00000413161	chr8	7427358	7427763	0.023868	0.46	OMIM:FAM90A7P	613044	CNVKIT,ED
ENST00000400138,ENST00000400136,ENST00000413161	chr8	7438627	7439018	0.035806	0.45			CNVKIT,ED
ENST00000400138,ENST00000400136,ENST00000413161	chr8	7439197	7439603	0.04844	0.5			CNVKIT,ED
ENST00000400138,ENST00000400136,ENST00000413161	chr8	7439933	7440369	0.096904	0.42			CNVKIT,ED
-	chr8	7442652	7443057	0.04321	0.46			CNVKIT,ED
ENST00000494376	chr8	7449544	7449864	0.089063	0.4			CNVKIT,ED
-	chr8	7468380	7468700	0.124479	0.45			CNVKIT,ED
-	chr8	7538341	7538661	0.30599	0.5			CNVKIT,ED
SPAG11A,SPAG11B,NM_001363726,NM_058203,NM_001081552,ENST00000434307,ENST00000528033,ENST00000326558,ENST00000351436,ENST00000525884,ENST00000400125,CCDS43700	chr8	7707433	7707827	0.5	0.29	OMIM:SPAG11B	606560	CNVKIT,ED
SPAG11A,NM_001363726,NM_001081552,ENST00000434307,ENST00000528033,ENST00000454911,ENST00000326558,ENST00000351436,ENST00000326625,ENST00000525884,CCDS43700	chr8	7716587	7716994	0.5	0.28			CNVKIT,ED
SPAG11A,NM_001363726,NM_001081552,ENST00000434307,ENST00000528033,ENST00000454911,ENST00000326558,ENST00000351436,ENST00000326625,ENST00000525884,CCDS43700	chr8	7717691	7718502	0.671804	0.61			CNVKIT,ED
SPAG11A,NM_001081552,ENST00000528033,ENST00000326558,ENST00000351436,ENST00000525884,CCDS43700	chr8	7719594	7719977	0.532637	0.3			CNVKIT,ED
SPAG11A,NM_001081552,ENST00000528033,ENST00000326558,ENST00000351436,ENST00000525884,CCDS43700	chr8	7720795	7721182	0.587855	0.35			CNVKIT,ED
ENST00000528033	chr8	7725915	7726360	0.495131	0.29			CNVKIT,ED
DEFB103A,DEFB103B,NM_001081551,NM_018661,ENST00000314357	chr8	7738711	7739144	0.5	0.3	OMIM:DEFB103B	606611	CNVKIT,ED
DEFB103A,DEFB103B,NM_001081551,NM_018661,ENST00000314357,CCDS43701	chr8	7739822	7740255	0.5	0.28	OMIM:DEFB103B	606611	CNVKIT,ED
DEFB4A,NM_004942,ENST00000302247,CCDS5971	chr8	7752062	7752466	0.543317	0.32	OMIM:DEFB4A	602215	CNVKIT,ED
DEFB4A,NM_004942,ENST00000302247,CCDS5971	chr8	7753803	7754216	0.5	0.28	OMIM:DEFB4A	602215	CNVKIT,ED
ZNF705B,NM_001193630,ENST00000400120	chr8	7796221	7796541	0.401823	0.33			CNVKIT,ED
ZNF705B,NM_001193630,ENST00000443676,ENST00000400120	chr8	7804806	7805126	0.089844	0.32			CNVKIT,ED
FAM66E,NR_027424,ENST00000529252,ENST00000533615	chr8	7842596	7843210	0.26778	0.2			CNVKIT,ED
FAM66E,DEFB109B,NM_001037380,NR_027424,ENST00000529252,ENST00000533615,ENST00000382575	chr8	7847941	7848263	0.360766	0.37	PSEUDO:DEFB109B		CNVKIT,ED
FAM66E,DEFB109B,NM_001037380,NR_027424,ENST00000529252,ENST00000382575	chr8	7854771	7855157	0.259715	0.81	PSEUDO:DEFB109B		CNVKIT,ED
-	chr8	7867792	7868112	0.377865	0.32			CNVKIT,ED
ENST00000518378	chr8	7869765	7870959	0.067979	0.38			CNVKIT,ED
ENST00000518378	chr8	7871325	7871716	0	0.45			CNVKIT,ED
ENST00000518378	chr8	7871895	7872327	0.041667	0.44			CNVKIT,ED
ENST00000518378	chr8	7872632	7873068	0.080275	0.45			CNVKIT,ED
-	chr8	7875351	7875756	0.023868	0.48			CNVKIT,ED
ENST00000521100,ENST00000400118,ENST00000520792,ENST00000439746	chr8	7877411	7878605	0.126117	0.65			CNVKIT,ED
ENST00000521100,ENST00000400118,ENST00000520792,ENST00000439746	chr8	7878971	7879362	0.035806	0.46			CNVKIT,ED
ENST00000521100,ENST00000400118,ENST00000520792,ENST00000439746	chr8	7879541	7879947	0.028325	0.47			CNVKIT,ED
ENST00000400118,ENST00000520792,ENST00000439746	chr8	7880278	7880714	0.142202	0.45			CNVKIT,ED
ENST00000439746,ENST00000519497	chr8	7885059	7886253	0.164154	0.77			CNVKIT,ED
ENST00000439746,ENST00000519497	chr8	7886619	7887010	0.035806	0.45			CNVKIT,ED
ENST00000439746,ENST00000519497	chr8	7887189	7887595	0.124795	0.49			CNVKIT,ED
ENST00000439746,ENST00000519497	chr8	7887926	7888361	0.08046	0.49			CNVKIT,ED
-	chr8	7890644	7891049	0.04321	0.41			CNVKIT,ED
ENST00000530816	chr8	7897536	7898045	0.155206	0.45			CNVKIT,ED
-	chr8	7916367	7916687	0.074219	0.35			CNVKIT,ED
ENST00000511144	chr8	12030206	12031288	0.303296	0.31			CNVKIT,ED
FAM90A2P,NR_046354,ENST00000511144	chr8	12031727	12032072	0.455556	0.32	PSEUDO:FAM90A2P		CNVKIT,ED
FAM90A2P,NR_046354,ENST00000511144	chr8	12032301	12032739	0.222032	0.29	PSEUDO:FAM90A2P		CNVKIT,ED
FAM86B2,FAM86B1,NR_148876,NR_003494,NR_148877,NM_001083537,ENST00000533852,ENST00000527300,ENST00000530508,ENST00000530385,ENST00000431227,ENST00000534732,ENST00000529146,ENST00000524893,ENST00000534187,ENST00000448228,ENST00000321602,ENST00000340537	chr8	12040989	12041309	0.347135	0.32	OMIM:FAM86B1	616122	CNVKIT,ED
FAM86B2,FAM86B1,NR_148876,NR_003494,NR_148877,NM_001083537,ENST00000533852,ENST00000527300,ENST00000530508,ENST00000530385,ENST00000431227,ENST00000534732,ENST00000529146,ENST00000524893,ENST00000534187,ENST00000448228,ENST00000321602,ENST00000534520,ENST00000525822,ENST00000340537,CCDS59512	chr8	12042714	12043034	0.38151	0.5	OMIM:FAM86B1	616122	CNVKIT,ED
FAM85A,FAM86B2,FAM86B1,NR_148876,NR_146925,NR_003494,NR_148877,NM_001083537,ENST00000529617,ENST00000524571,ENST00000533852,ENST00000527300,ENST00000526708,ENST00000529060,ENST00000530385,ENST00000431227,ENST00000534732,ENST00000529146,ENST00000524893,ENST00000534187,ENST00000448228,ENST00000533513,ENST00000321602,ENST00000534520,ENST00000531833,ENST00000525822,ENST00000340537,CCDS59512	chr8	12043750	12044358	0.310033	0.27	OMIM:FAM86B1	616122	CNVKIT,ED
FAM85A,FAM86B2,FAM86B1,NR_148876,NR_146925,NR_003494,NR_148877,NM_001083537,ENST00000529617,ENST00000524571,ENST00000533852,ENST00000527300,ENST00000526708,ENST00000529060,ENST00000530385,ENST00000431227,ENST00000534732,ENST00000529146,ENST00000524893,ENST00000534187,ENST00000448228,ENST00000533513,ENST00000321602,ENST00000534520,ENST00000531833,ENST00000525822,ENST00000340537,CCDS59512	chr8	12045439	12046049	0.281011	0.55	OMIM:FAM86B1	616122	CNVKIT,ED
FAM85A,FAM86B2,FAM86B1,NR_148876,NR_146925,NR_003494,NR_148877,NM_001083537,ENST00000529617,ENST00000524571,ENST00000533852,ENST00000527300,ENST00000526708,ENST00000529060,ENST00000530385,ENST00000431227,ENST00000534732,ENST00000524893,ENST00000534187,ENST00000448228,ENST00000533513,ENST00000321602,ENST00000534520,ENST00000531833,ENST00000340537,CCDS59512	chr8	12049156	12049490	0.234281	0.34	OMIM:FAM86B1	616122	CNVKIT,ED
FAM85A,FAM86B2,FAM86B1,NR_148876,NR_146925,NR_003494,NR_148877,NM_001083537,ENST00000529617,ENST00000524571,ENST00000533852,ENST00000527300,ENST00000526708,ENST00000529060,ENST00000530385,ENST00000534732,ENST00000524893,ENST00000534187,ENST00000448228,ENST00000533513,ENST00000321602,ENST00000534520,ENST00000531833,ENST00000340537,CCDS59512	chr8	12051013	12051333	0.325	0.52	OMIM:FAM86B1	616122	CNVKIT,ED
ENST00000530515	chr8	12216256	12217380	0.330368	0.23			CNVKIT,ED
FAM86B2,NR_148876,NM_001137610,NR_148877,NR_148878,ENST00000393715,ENST00000532480,ENST00000309608,ENST00000527331,ENST00000351291,ENST00000262365,CCDS59092	chr8	12287717	12288327	0.240847	0.29	OMIM:FAM86B2	616123	CNVKIT,ED
FAM86B2,NR_148876,NM_001137610,NR_148877,NR_148878,ENST00000393715,ENST00000532480,ENST00000309608,ENST00000527331,ENST00000351291,ENST00000262365,CCDS59092	chr8	12291429	12291763	0.178892	0.29	OMIM:FAM86B2	616123	CNVKIT,ED
FAM86B2,NR_148876,NM_001137610,NR_148877,NR_148878,ENST00000393715,ENST00000532480,ENST00000309608,ENST00000527331,ENST00000351291,ENST00000262365,CCDS59092	chr8	12293286	12293606	0.347656	0.35	OMIM:FAM86B2	616123	CNVKIT,ED
LOC100506990,NR_040091,NR_040092,ENST00000529817	chr8	12338193	12338513	0.236979	0.49			CNVKIT,ED
ADAM3A,NR_024107,NR_001569,NR_024106,NR_073423,ENST00000481351,ENST00000495171,ENST00000474764,ENST00000497806,ENST00000460383,ENST00000490268	chr8	39311449	39311855	1	0.39	PSEUDO:ADAM3A		CNVKIT,ED
ADAM3A,NR_024107,NR_001569,NR_024106,NR_073423,ENST00000481351,ENST00000495171,ENST00000474764,ENST00000497806,ENST00000460383,ENST00000490268,ENST00000461344	chr8	39312797	39313278	0.951143	0.42	PSEUDO:ADAM3A		CNVKIT,ED
ADAM3A,NR_024107,NR_001569,NR_024106,NR_073423,ENST00000481351,ENST00000495171,ENST00000474764,ENST00000497806,ENST00000460383,ENST00000490268,ENST00000461344	chr8	39323163	39323660	0.998994	0.43	PSEUDO:ADAM3A		CNVKIT,ED
ADAM3A,NR_024107,NR_001569,NR_024106,NR_073423,ENST00000481351,ENST00000495171,ENST00000474764,ENST00000497806,ENST00000460383,ENST00000490268,ENST00000461344	chr8	39325028	39325416	1	0.44	PSEUDO:ADAM3A		CNVKIT,ED
ADAM3A,NR_024107,NR_001569,NR_024106,NR_073423,ENST00000481351,ENST00000495171,ENST00000474764,ENST00000497806,ENST00000460383,ENST00000490268,ENST00000461344	chr8	39330828	39331273	1	0.39	PSEUDO:ADAM3A		CNVKIT,ED
ADAM3A,NR_024107,NR_001569,NR_024106,NR_073423,ENST00000481351,ENST00000495171,ENST00000474764,ENST00000497806,ENST00000460383,ENST00000490268,ENST00000461344	chr8	39331424	39331745	0.993769	0.52	PSEUDO:ADAM3A		CNVKIT,ED
ADAM3A,NR_024107,NR_001569,NR_024106,NR_073423,ENST00000481351,ENST00000495171,ENST00000474764,ENST00000497806,ENST00000460383,ENST00000490268,ENST00000461344	chr8	39332028	39332358	0.995455	0.41	PSEUDO:ADAM3A		CNVKIT,ED
ADAM3A,NR_024107,NR_001569,NR_024106,NR_073423,ENST00000481351,ENST00000495171,ENST00000484602,ENST00000474764,ENST00000497806,ENST00000460383,ENST00000490268,ENST00000461344	chr8	39332834	39333155	0.94081	0.43	PSEUDO:ADAM3A		CNVKIT,ED
ADAM3A,NR_024107,NR_001569,NR_024106,NR_073423,ENST00000481351,ENST00000495171,ENST00000484602,ENST00000474764,ENST00000497806,ENST00000460383,ENST00000490268,ENST00000461344	chr8	39334963	39335387	1	0.36	PSEUDO:ADAM3A		CNVKIT,ED
REXO1L2P,NR_003594,ENST00000608646,ENST00000379010	chr8	86566789	86569009	0.060811	0.18	PSEUDO:REXO1L2P		CNVKIT,ED
REXO1L2P,NR_003594,ENST00000379010	chr8	86573626	86575846	0.063063	0.18	PSEUDO:REXO1L2P		CNVKIT,ED
CNTNAP3P2,CNTNAP3B,NR_111893,NM_001201380,ENST00000377564,ENST00000479351,ENST00000276974,ENST00000341990,ENST00000377561	chr9	43737246	43737566	0.448437	0.43			CNVKIT,ED
CNTNAP3P2,CNTNAP3B,NR_111893,NM_001201380,ENST00000377564,ENST00000479351,ENST00000276974,ENST00000341990,ENST00000377561	chr9	43800794	43801114	0.29375	0.29			CNVKIT,ED
CNTNAP3P2,CNTNAP3B,NR_111893,NM_001201380,ENST00000377564,ENST00000479351,ENST00000276974,ENST00000341990,ENST00000377561	chr9	43815658	43816218	0.417559	0.3			CNVKIT,ED
CNTNAP3P2,CNTNAP3B,NR_111893,NM_001201380,ENST00000377564,ENST00000479351,ENST00000276974,ENST00000341990,ENST00000377561	chr9	43816467	43816871	0.469472	0.42			CNVKIT,ED
CNTNAP3P2,CNTNAP3B,NR_111893,NM_001201380,ENST00000377564,ENST00000479351,ENST00000276974,ENST00000341990,ENST00000377561	chr9	43817880	43818256	0.453014	0.44			CNVKIT,ED
CNTNAP3P2,CNTNAP3B,NR_111893,NM_001201380,ENST00000377564,ENST00000479351,ENST00000276974,ENST00000341990,ENST00000377561	chr9	43819391	43819918	0.416192	0.32			CNVKIT,ED
CNTNAP3P2,CNTNAP3B,NR_111893,NM_001201380,ENST00000377564,ENST00000479351,ENST00000341990,ENST00000377561	chr9	43822341	43822902	0.395722	0.27			CNVKIT,ED
NBPF26,LOC100996740,NBPF19,NM_001351372,NM_001351365,NR_148945,ENST00000310701,ENST00000436356,ENST00000448574,ENST00000444640,ENST00000369219,ENST00000392972,ENST00000431121,ENST00000458135	chr1	148008321	148008679	0.386872	0.57	OMIM:NBPF19	614006	CNVKIT,ED,CNMOPS
NBPF26,LOC100996740,NBPF19,NM_001351372,NM_001351365,NR_148945,ENST00000310701,ENST00000436356,ENST00000448574,ENST00000444640,ENST00000369219,ENST00000392972,ENST00000431121,ENST00000458135	chr1	148009171	148009502	0.465005	0.46	OMIM:NBPF19	614006	CNVKIT,ED,CNMOPS
NBPF26,LOC100996740,NBPF19,NM_001351372,NM_001351365,NR_148945,ENST00000310701,ENST00000436356,ENST00000448574,ENST00000444640,ENST00000369219,ENST00000392972,ENST00000431121,ENST00000458135	chr1	148009679	148010389	0.21162	0.27	OMIM:NBPF19	614006	CNVKIT,ED,CNMOPS
NBPF26,LOC100996740,NBPF19,NM_001351372,NM_001351365,NR_148945,ENST00000310701,ENST00000436356,ENST00000448574,ENST00000444640,ENST00000369219,ENST00000392972,ENST00000431121,ENST00000458135	chr1	148010711	148011137	0.046753	0.28	OMIM:NBPF19	614006	CNVKIT,ED,CNMOPS
NBPF26,LOC100996740,NBPF19,NM_001351372,NM_001351365,NR_148945,ENST00000310701,ENST00000436356,ENST00000448574,ENST00000444640,ENST00000369219,ENST00000392972,ENST00000431121,ENST00000458135	chr1	148011531	148012090	0.177251	0.38	OMIM:NBPF19	614006	CNVKIT,ED,CNMOPS
NBPF26,LOC100996740,NBPF19,NM_001351372,NM_001351365,NR_148945,ENST00000310701,ENST00000436356,ENST00000448574,ENST00000444640,ENST00000369219,ENST00000426874,ENST00000392972,ENST00000431121,ENST00000458135	chr1	148012353	148012804	0.109756	0.5	OMIM:NBPF19	614006	CNVKIT,ED,CNMOPS
HSPA7,NR_024151,ENST00000367962,ENST00000403078,ENST00000428605,ENST00000367960,ENST00000540048	chr1	161575970	161578196	0.666816	0.29	PSEUDO:HSPA7,OMIM:HSPA7	140556	CNVKIT,ED,CNMOPS
FCGR3B,NM_001271037,NM_001271036,NM_001244753,NM_001271035,NM_000570,ENST00000294800,ENST00000367962,ENST00000531221,ENST00000421702,ENST00000403078,ENST00000428605,ENST00000367960,ENST00000540048,ENST00000367964,CCDS58040,CCDS41433	chr1	161594174	161594629	0.8	0.28	OMIM:FCGR3B	610665	CNVKIT,ED,CNMOPS
FCGR3B,NM_001271037,NM_001271036,NM_001244753,NM_001271035,NM_000570,ENST00000294800,ENST00000367962,ENST00000531221,ENST00000421702,ENST00000403078,ENST00000428605,ENST00000367960,ENST00000540048,ENST00000533780,ENST00000367964,CCDS58040,CCDS41433	chr1	161595861	161596356	0.710101	0.28	OMIM:FCGR3B	610665	CNVKIT,ED,CNMOPS
FCGR3B,NM_001271037,NM_001271036,NM_001244753,NM_001271035,NM_000570,ENST00000294800,ENST00000534776,ENST00000534489,ENST00000367962,ENST00000421702,ENST00000531221,ENST00000403078,ENST00000428605,ENST00000367960,ENST00000540048,ENST00000533780,ENST00000367964,CCDS58040,CCDS41433	chr1	161599395	161599903	0.609252	0.55	OMIM:FCGR3B	610665	CNVKIT,ED,CNMOPS
FCGR3B,NM_001271037,NM_001271036,NM_001244753,NM_001271035,NM_000570,ENST00000294800,ENST00000534776,ENST00000534489,ENST00000367962,ENST00000421702,ENST00000531221,ENST00000403078,ENST00000428605,ENST00000367960,ENST00000540048,ENST00000367964,CCDS58040,CCDS41433	chr1	161599988	161600374	0.590674	0.29	OMIM:FCGR3B	610665	CNVKIT,ED,CNMOPS
FAM138D,NR_026823,ENST00000504074,ENST00000546223	chr12	67808	68671	0.277424	0.52			CNVKIT,ED,CNMOPS
-	chr12	73045	73474	0.160839	0.58			CNVKIT,ED,CNMOPS
WASH8P,NR_130745,ENST00000400706	chr12	78721	79516	0.217925	0.43	PSEUDO:WASH8P		CNVKIT,ED,CNMOPS
WASH8P,NR_130745,ENST00000400706	chr12	86365	86771	0.336002	0.29	PSEUDO:WASH8P		CNVKIT,ED,CNMOPS
WASH8P,NR_130745,ENST00000400706	chr12	87123	88981	0.260899	0.32	PSEUDO:WASH8P		CNVKIT,ED,CNMOPS
WASH8P,NR_130745,ENST00000400706	chr12	89607	89927	0.203906	0.29	PSEUDO:WASH8P		CNVKIT,ED,CNMOPS
WASH8P,NR_130745,ENST00000400706	chr12	90509	91002	0.293611	0.45	PSEUDO:WASH8P		CNVKIT,ED,CNMOPS
ENST00000535849	chr12	91854	92549	0.309113	0.28			CNVKIT,ED,CNMOPS
ENST00000535849	chr12	92668	93117	0.653304	0.39			CNVKIT,ED,CNMOPS
-	chr12	93257	93628	0.329964	0.46			CNVKIT,ED,CNMOPS
ENST00000518709,ENST00000545710	chr12	9659913	9660232	0.84326	0.76			CNVKIT,ED,CNMOPS
OVOS,NR_153413,ENST00000518709	chr12	9664182	9664557	0.76	0.75	PSEUDO:OVOS		CNVKIT,ED,CNMOPS
OVOS,NR_153413,ENST00000518709	chr12	9684084	9684464	0.684211	0.76	PSEUDO:OVOS		CNVKIT,ED,CNMOPS
OVOS,NR_153413,ENST00000518709	chr12	9688756	9689075	0.758621	0.81	PSEUDO:OVOS		CNVKIT,ED,CNMOPS
OVOS,NR_153413,ENST00000518709	chr12	9692848	9693227	0.605541	0.75	PSEUDO:OVOS		CNVKIT,ED,CNMOPS
OVOS,NR_153413,ENST00000518709	chr12	9694189	9694587	0.664573	0.73	PSEUDO:OVOS		CNVKIT,ED,CNMOPS
OVOS,NR_153413,ENST00000518709	chr12	9694986	9695516	0.632075	0.73	PSEUDO:OVOS		CNVKIT,ED,CNMOPS
OVOS,NR_153413,ENST00000518709	chr12	9697523	9697959	0.645642	0.56	PSEUDO:OVOS		CNVKIT,ED,CNMOPS
OVOS,NR_153413,ENST00000518709	chr12	9698185	9698505	0.748437	0.72	PSEUDO:OVOS		CNVKIT,ED,CNMOPS
OVOS,NR_153413,ENST00000518709	chr12	9703926	9704300	0.597594	0.47	PSEUDO:OVOS		CNVKIT,ED,CNMOPS
OVOS,NR_153413,ENST00000518709	chr12	9704960	9705280	0.710938	0.73	PSEUDO:OVOS		CNVKIT,ED,CNMOPS
OVOS,NR_153413,ENST00000518709	chr12	9706453	9706774	0.766355	0.79	PSEUDO:OVOS		CNVKIT,ED,CNMOPS
OVOS,NR_153413,ENST00000518709	chr12	9707077	9707397	0.767188	0.76	PSEUDO:OVOS		CNVKIT,ED,CNMOPS
OVOS,NR_153413,ENST00000518709	chr12	9707464	9707892	0.665888	0.8	PSEUDO:OVOS		CNVKIT,ED,CNMOPS
OVOS,NR_153413,ENST00000518709	chr12	9709173	9709557	0.591146	0.71	PSEUDO:OVOS		CNVKIT,ED,CNMOPS
OVOS,NR_153413,ENST00000518709,ENST00000520314	chr12	9709892	9710300	0.633578	0.53	PSEUDO:OVOS		CNVKIT,ED,CNMOPS
OVOS,NR_153413,ENST00000518709,ENST00000520314	chr12	9710845	9711165	0.725	0.78	PSEUDO:OVOS		CNVKIT,ED,CNMOPS
OVOS,NR_153413,ENST00000518709,ENST00000520314	chr12	9711621	9712018	0.787154	0.77	PSEUDO:OVOS		CNVKIT,ED,CNMOPS
OVOS,NR_153413,ENST00000518709,ENST00000520314	chr12	9712583	9712976	0.594148	0.83	PSEUDO:OVOS		CNVKIT,ED,CNMOPS
OVOS,NR_153413,ENST00000518709,ENST00000520314	chr12	9713313	9713633	0.703125	0.71	PSEUDO:OVOS		CNVKIT,ED,CNMOPS
OVOS,NR_153413,ENST00000518709,ENST00000520314	chr12	9715425	9715814	0.589974	0.67	PSEUDO:OVOS		CNVKIT,ED,CNMOPS
OVOS,NR_153413,ENST00000518709,ENST00000520314	chr12	9716611	9716995	0.614583	0.75	PSEUDO:OVOS		CNVKIT,ED,CNMOPS
POTEG,NR_027480,NM_001005356,ENST00000552966,ENST00000547889,ENST00000409832	chr14	19553335	19554024	0.293783	0.31	OMIM:POTEG	608916	CNVKIT,ED,CNMOPS
POTEG,NR_027480,NM_001005356,ENST00000552966,ENST00000547889,ENST00000409832	chr14	19558511	19559245	0.277248	0.46	OMIM:POTEG	608916	CNVKIT,ED,CNMOPS
POTEG,NR_027480,NM_001005356,ENST00000552966,ENST00000547889,ENST00000409832	chr14	19560630	19560960	0.240909	0.6	OMIM:POTEG	608916	CNVKIT,ED,CNMOPS
POTEG,NR_027480,NM_001005356,ENST00000552966,ENST00000547889,ENST00000409832	chr14	19561882	19562218	0.371528	0.88	OMIM:POTEG	608916	CNVKIT,ED,CNMOPS
LOC101929572,POTEG,NR_110504,NR_027480,NM_001005356,ENST00000552966,ENST00000547889,ENST00000409832,ENST00000548748	chr14	19563289	19563655	0.298952	0.51	OMIM:POTEG	608916	CNVKIT,ED,CNMOPS
LOC101929572,POTEH-AS1,POTEG,NR_110504,NR_027480,NR_046571,NM_001005356,ENST00000552966,ENST00000547889,ENST00000409832,ENST00000548748	chr14	19565869	19566280	0.301703	0.39	OMIM:POTEG	608916	CNVKIT,ED,CNMOPS
POTEM,NM_001145442,ENST00000547848,ENST00000547722,ENST00000551509	chr14	20019612	20020301	0.293299	0.36			CNVKIT,ED,CNMOPS
ENST00000549579	chr14	20084937	20085257	0.499219	0.43			CNVKIT,ED,CNMOPS
ENST00000549579	chr14	20085302	20085657	0.421831	0.48			CNVKIT,ED,CNMOPS
ENST00000548456,ENST00000555580,ENST00000547785	chr14	20146705	20147025	0.519531	0.34			CNVKIT,ED,CNMOPS
OR11H2,NM_001197287,ENST00000556246	chr14	20181019	20182113	0.352377	0.36			CNVKIT,ED,CNMOPS
ENST00000553311,ENST00000557414,ENST00000593630	chr14	20201356	20202609	0.904629	0.38			CNVKIT,ED,CNMOPS
ENST00000557414,ENST00000593630	chr14	20215425	20216701	0.872257	0.36			CNVKIT,ED,CNMOPS
ENST00000316004,ENST00000557414,ENST00000593630,ENST00000556269	chr14	20227940	20229154	0.878089	0.3			CNVKIT,ED,CNMOPS
OR4M1,NM_001005500,ENST00000315957,ENST00000557414,CCDS32021	chr14	20248307	20249479	0.835751	0.35			CNVKIT,ED,CNMOPS
ENST00000557414	chr14	20264378	20264708	0.65	0.35			CNVKIT,ED,CNMOPS
ENST00000554847,ENST00000557414	chr14	20264910	20265230	0.735677	0.34			CNVKIT,ED,CNMOPS
ENST00000557414	chr14	20265263	20265583	0.821875	0.37			CNVKIT,ED,CNMOPS
OR4N2,NM_001004723,ENST00000557677,ENST00000315947,ENST00000568211,CCDS32022	chr14	20295481	20296642	0.756891	0.33			CNVKIT,ED,CNMOPS
OR4K2,NM_001005501,ENST00000298642,CCDS32023	chr14	20344282	20345423	1	0.34			CNVKIT,ED,CNMOPS
OR4K5,NM_001005483,ENST00000315915,CCDS32024	chr14	20388602	20389795	1	0.33			CNVKIT,ED,CNMOPS
OR4K1,NM_001004063,ENST00000285600,CCDS32025	chr14	20403728	20404933	1	0.34			CNVKIT,ED,CNMOPS
-	chr14	106372859	106373261	0.942371	0.85			CNVKIT,ED,CNMOPS
-	chr14	106375462	106375837	0.915333	0.91			CNVKIT,ED,CNMOPS
-	chr14	106376124	106376479	1	0.85			CNVKIT,ED,CNMOPS
-	chr14	106377871	106378192	0.62513	0.88			CNVKIT,ED,CNMOPS
-	chr14	106378875	106379205	0.884848	0.84			CNVKIT,ED,CNMOPS
-	chr14	106379960	106380290	0.907323	0.87			CNVKIT,ED,CNMOPS
ENST00000557586	chr15	20433776	20434286	0.606372	0.25			CNVKIT,ED,CNMOPS
ENST00000557586	chr15	20444469	20444874	0.72428	0.35			CNVKIT,ED,CNMOPS
ENST00000557586	chr15	20445840	20446218	0.795855	0.34			CNVKIT,ED,CNMOPS
ENST00000557586	chr15	20447946	20448344	0.633585	0.28			CNVKIT,ED,CNMOPS
ENST00000557586	chr15	20450111	20450507	0.760101	0.36			CNVKIT,ED,CNMOPS
ENST00000557586	chr15	20453730	20454119	0.771208	0.33			CNVKIT,ED,CNMOPS
ENST00000557586	chr15	20456462	20456854	0.751701	0.39			CNVKIT,ED,CNMOPS
ENST00000557586	chr15	20457026	20457469	0.703725	0.34			CNVKIT,ED,CNMOPS
ENST00000557586	chr15	20462452	20462875	0.655437	0.34			CNVKIT,ED,CNMOPS
ENST00000557586	chr15	20466960	20467355	0.751477	0.37			CNVKIT,ED,CNMOPS
ENST00000557586	chr15	20467901	20468346	0.71985	0.32			CNVKIT,ED,CNMOPS
ENST00000557586	chr15	20476864	20477185	0.937695	0.38			CNVKIT,ED,CNMOPS
ENST00000557586	chr15	20481755	20482200	0.818352	0.36			CNVKIT,ED,CNMOPS
LOC101927079,LINC02203,NR_015416,NR_110480,ENST00000560134,ENST00000557855,ENST00000560193,ENST00000560625,ENST00000554547	chr15	22297593	22298001	0.734273	0.43			CNVKIT,ED,CNMOPS
LOC101927079,LINC02203,NR_015416,NR_110480,ENST00000560134,ENST00000557855,ENST00000560193,ENST00000560625,ENST00000554547	chr15	22298047	22298367	0.814844	0.42			CNVKIT,ED,CNMOPS
LOC101927079,LINC02203,NR_015416,NR_110481,NR_110480,ENST00000560134,ENST00000558896,ENST00000557855,ENST00000558312,ENST00000560193,ENST00000559392,ENST00000558299,ENST00000557817,ENST00000558798	chr15	22318785	22319673	0.88232	0.46			CNVKIT,ED,CNMOPS
LOC101927079,LINC02203,NR_015416,NR_110481,NR_110480,ENST00000558896,ENST00000557855,ENST00000558312,ENST00000560193,ENST00000559392,ENST00000557817,ENST00000558798	chr15	22332487	22333184	0.798422	0.43			CNVKIT,ED,CNMOPS
LOC101927079,LINC02203,NR_015416,NR_110481,NR_110480,ENST00000558896,ENST00000557855,ENST00000558312,ENST00000560193,ENST00000559392,ENST00000563771,ENST00000557817,ENST00000558798	chr15	22344851	22345349	0.804217	0.48			CNVKIT,ED,CNMOPS
LOC101927079,OR4M2,LINC02203,LOC105369274,NR_015416,NM_001365389,NM_001004719,NR_110481,NR_110480,ENST00000558896,ENST00000560969,ENST00000560544,ENST00000558312,ENST00000332663,ENST00000559392,ENST00000558798,CCDS32172	chr15	22368401	22369573	0.835751	0.41			CNVKIT,ED,CNMOPS
LOC101927079,OR4N4,LOC105369274,NM_001365389,NR_110481,NR_110480,NM_001005241,ENST00000558896,ENST00000558312,ENST00000328795,ENST00000559392,ENST00000558798	chr15	22382347	22383554	0.698081	0.42			CNVKIT,ED,CNMOPS
OR4N3P,NR_028067,ENST00000559395	chr15	22413657	22414494	0.799084	0.42	PSEUDO:OR4N3P		CNVKIT,ED,CNMOPS
-	chr15	22440104	22440969	0.904335	0.42			CNVKIT,ED,CNMOPS
IGHV1OR15-3,LOC642131,NR_135667,NR_135666,ENST00000564926	chr15	22466000	22466539	0.752474	0.42	PSEUDO:IGHV1OR15-3		CNVKIT,ED,CNMOPS
ENST00000560037	chr15	22482816	22483441	0.9476	0.46			CNVKIT,ED,CNMOPS
PDXDC1,NM_001324019,NM_001285448,NM_001324021,NM_001324020,NM_001285450,NM_001285447,NM_015027,NM_001285445,NM_001285449,NM_001285444,ENST00000567306,ENST00000569715,ENST00000570001,ENST00000535621,ENST00000450288,ENST00000447912,ENST00000563679,ENST00000325823,ENST00000562119,ENST00000455313,ENST00000396410,ENST00000561930,CCDS32393,CCDS66955,CCDS66954,CCDS66957	chr16	15109790	15110175	0.632468	0.33	OMIM:PDXDC1	614244	CNVKIT,ED,CNMOPS
PDXDC1,NM_001324019,NM_001285448,NM_001324020,NM_001324021,NM_001285450,NM_001285447,NM_015027,NM_001285445,NM_001285449,NM_001285444,ENST00000567306,ENST00000569715,ENST00000570001,ENST00000535621,ENST00000450288,ENST00000447912,ENST00000563679,ENST00000325823,ENST00000562119,ENST00000455313,ENST00000396410,CCDS32393,CCDS66955,CCDS66954,CCDS66957	chr16	15110856	15111447	0.654822	0.31	OMIM:PDXDC1	614244	CNVKIT,ED,CNMOPS
ENST00000562773	chr16	33738453	33739464	0.554896	0.38			CNVKIT,ED,CNMOPS
ENST00000604106	chr16	33740721	33741181	0.496014	0.44			CNVKIT,ED,CNMOPS
ENST00000563644	chr16	33752512	33752928	0.41907	0.41			CNVKIT,ED,CNMOPS
ENST00000569527,ENST00000561642,ENST00000380145	chr16	33777203	33777906	0.469417	0.31			CNVKIT,ED,CNMOPS
ENST00000561642,ENST00000568600	chr16	33778497	33778942	0.529963	0.51			CNVKIT,ED,CNMOPS
ENST00000568600	chr16	33780142	33780508	0.458561	0.23			CNVKIT,ED,CNMOPS
ENST00000568600	chr16	33781036	33781575	0.502783	0.36			CNVKIT,ED,CNMOPS
ENST00000568600	chr16	33781859	33782180	0.46677	0.41			CNVKIT,ED,CNMOPS
ENST00000568600	chr16	33782218	33782663	0.464794	0.27			CNVKIT,ED,CNMOPS
ENST00000568600	chr16	33782915	33783535	0.475806	0.33			CNVKIT,ED,CNMOPS
ENST00000568600	chr16	33783744	33785348	0.538549	0.31			CNVKIT,ED,CNMOPS
ENST00000568600	chr16	33785985	33786669	0.565058	0.39			CNVKIT,ED,CNMOPS
PDPR,NM_017990,NM_001322119,NM_001322118,NM_001322117,ENST00000398122,ENST00000561920,ENST00000568530,ENST00000288050,ENST00000565186,CCDS45520	chr16	70160971	70161491	0.580449	0.31	OMIM:PDPR	617835	CNVKIT,ED,CNMOPS
PDPR,NM_017990,NM_001322119,NM_001322118,NM_001322117,ENST00000398122,ENST00000561920,ENST00000568530,ENST00000288050,ENST00000565186,CCDS45520	chr16	70162511	70163088	0.635182	0.25	OMIM:PDPR	617835	CNVKIT,ED,CNMOPS
PDPR,NM_017990,NM_001322119,NM_001322118,NM_001322117,ENST00000398122,ENST00000561920,ENST00000568530,ENST00000288050,ENST00000565186,CCDS45520	chr16	70163487	70163869	0.712914	0.33	OMIM:PDPR	617835	CNVKIT,ED,CNMOPS
PDPR,NM_017990,NM_001322119,NM_001322118,NM_001322117,ENST00000398122,ENST00000561920,ENST00000568530,ENST00000288050,ENST00000565186,CCDS45520	chr16	70164231	70164863	0.750791	0.31	OMIM:PDPR	617835	CNVKIT,ED,CNMOPS
PDPR,NM_017990,NM_001322119,NM_001322118,NM_001322117,ENST00000398122,ENST00000561920,ENST00000568530,ENST00000288050,ENST00000565186,CCDS45520	chr16	70165024	70165460	0.620413	0.34	OMIM:PDPR	617835	CNVKIT,ED,CNMOPS
PDPR,NM_017990,NM_001322119,NM_001322118,NM_001322117,ENST00000398122,ENST00000561920,ENST00000568530,ENST00000288050,ENST00000565186,CCDS45520	chr16	70165609	70165930	0.799065	0.28	OMIM:PDPR	617835	CNVKIT,ED,CNMOPS
PDPR,NM_017990,NM_001322119,NM_001322118,NM_001322117,ENST00000562100,ENST00000398122,ENST00000561920,ENST00000568530,ENST00000288050,ENST00000565186,CCDS45520	chr16	70165971	70166350	0.686016	0.32	OMIM:PDPR	617835	CNVKIT,ED,CNMOPS
PDPR,NM_017990,NM_001322119,NM_001322118,NM_001322117,ENST00000562100,ENST00000398122,ENST00000561920,ENST00000568530,ENST00000288050,ENST00000565186,CCDS45520	chr16	70169951	70170479	0.6119	0.29	OMIM:PDPR	617835	CNVKIT,ED,CNMOPS
PDPR,NM_017990,NM_001322119,NM_001322118,NM_001322117,ENST00000562100,ENST00000398122,ENST00000561920,ENST00000568530,ENST00000288050,ENST00000565186,CCDS45520	chr16	70172641	70173007	0.60929	0.28	OMIM:PDPR	617835	CNVKIT,ED,CNMOPS
PDPR,NM_017990,NM_001322119,NM_001322118,NM_001322117,ENST00000562100,ENST00000398122,ENST00000561920,ENST00000568530,ENST00000288050,ENST00000565186,CCDS45520	chr16	70176012	70176750	0.6993	0.28	OMIM:PDPR	617835	CNVKIT,ED,CNMOPS
PDPR,NM_017990,NM_001322119,NM_001322118,NM_001322117,ENST00000562100,ENST00000398122,ENST00000561920,ENST00000568530,ENST00000288050,ENST00000565186,CCDS45520	chr16	70177322	70177749	0.735363	0.34	OMIM:PDPR	617835	CNVKIT,ED,CNMOPS
PDPR,NM_017990,NM_001322119,NM_001322118,NM_001322117,ENST00000562100,ENST00000398122,ENST00000561920,ENST00000568530,ENST00000288050,ENST00000565186,CCDS45520	chr16	70178147	70178531	0.5	0.19	OMIM:PDPR	617835	CNVKIT,ED,CNMOPS
LGALS9C,NM_001040078,ENST00000580674,ENST00000583322,ENST00000584941,ENST00000328114,ENST00000577691,ENST00000579773,ENST00000584170,ENST00000581545,ENST00000412421,ENST00000582333,CCDS32587	chr17	18392037	18392369	0.551456	0.36			CNVKIT,ED,CNMOPS
LGALS9C,NM_001040078,ENST00000580674,ENST00000583322,ENST00000584941,ENST00000328114,ENST00000584127,ENST00000577265,ENST00000577691,ENST00000579773,ENST00000581545,ENST00000412421,ENST00000582333,CCDS32587	chr17	18393834	18394267	0.483256	0.19			CNVKIT,ED,CNMOPS
LGALS9C,NM_001040078,ENST00000580674,ENST00000583322,ENST00000584941,ENST00000328114,ENST00000584127,ENST00000577265,ENST00000577691,ENST00000579773,ENST00000581545,ENST00000412421,ENST00000582333,CCDS32587	chr17	18394349	18394791	0.548077	0.28			CNVKIT,ED,CNMOPS
LGALS9C,NM_001040078,ENST00000580674,ENST00000583322,ENST00000584941,ENST00000328114,ENST00000584127,ENST00000577265,ENST00000577691,ENST00000579773,ENST00000581545,ENST00000412421,ENST00000582333,CCDS32587	chr17	18395021	18395545	0.456107	0.22			CNVKIT,ED,CNMOPS
LGALS9C,NM_001040078,ENST00000580674,ENST00000583322,ENST00000584941,ENST00000328114,ENST00000584127,ENST00000577265,ENST00000577691,ENST00000579773,ENST00000578450,ENST00000581545,ENST00000412421,ENST00000582333,CCDS32587	chr17	18395561	18395901	0.67598	0.38			CNVKIT,ED,CNMOPS
LGALS9C,NM_001040078,ENST00000580674,ENST00000583322,ENST00000584941,ENST00000328114,ENST00000584127,ENST00000577265,ENST00000577691,ENST00000579773,ENST00000581545,ENST00000412421,CCDS32587	chr17	18395914	18396354	0.620076	0.32			CNVKIT,ED,CNMOPS
LGALS9C,NM_001040078,ENST00000580674,ENST00000583322,ENST00000584941,ENST00000584127,ENST00000328114,ENST00000577265,ENST00000577691,ENST00000579773,ENST00000581545,ENST00000412421,CCDS32587	chr17	18397461	18397782	0.45379	0.25			CNVKIT,ED,CNMOPS
TBC1D3L,TBC1D3G,TBC1D3H,TBC1D3F,NM_032258,NM_001369499,NM_001123392,NM_001291462,ENST00000400684,ENST00000308078,ENST00000451448,ENST00000336331,ENST00000398688,ENST00000457979,ENST00000535446	chr17	34587103	34587473	0.167342	0.48	OMIM:TBC1D3F	610809	CNVKIT,ED,CNMOPS
TBC1D3L,TBC1D3G,TBC1D3H,TBC1D3F,NM_032258,NM_001369499,NM_001123392,NM_001291462,ENST00000400684,ENST00000308078,ENST00000451448,ENST00000336331,ENST00000398688,ENST00000457979,ENST00000591555,ENST00000535446	chr17	34587532	34587934	0.066128	0.33	OMIM:TBC1D3F	610809	CNVKIT,ED,CNMOPS
TBC1D3L,TBC1D3G,TBC1D3H,TBC1D3F,NM_032258,NM_001369499,NM_001123392,NM_001291462,ENST00000400684,ENST00000308078,ENST00000451448,ENST00000336331,ENST00000398688,ENST00000457979,ENST00000591555,ENST00000535446	chr17	34588052	34588456	0.084158	0.41	OMIM:TBC1D3F	610809	CNVKIT,ED,CNMOPS
TBC1D3L,TBC1D3G,TBC1D3H,TBC1D3F,NM_032258,NM_001369499,NM_001123392,NM_001291462,ENST00000400684,ENST00000308078,ENST00000336331,ENST00000451448,ENST00000398688,ENST00000457979,ENST00000591555,ENST00000535446	chr17	34588624	34589156	0	0.31	OMIM:TBC1D3F	610809	CNVKIT,ED,CNMOPS
TBC1D3L,TBC1D3G,TBC1D3H,TBC1D3F,NM_032258,NM_001369499,NM_001123392,NM_001291462,ENST00000400684,ENST00000308078,ENST00000585570,ENST00000336331,ENST00000451448,ENST00000398688,ENST00000457979,ENST00000591555,ENST00000535446	chr17	34589889	34590589	0.042143	0.27	OMIM:TBC1D3F	610809	CNVKIT,ED,CNMOPS
TBC1D3L,NM_001369499,ENST00000400684,ENST00000308078,ENST00000451448,ENST00000535446	chr17	34610630	34611030	0.49375	1.02			CNVKIT,ED,CNMOPS
TBC1D3L,NM_001369499,ENST00000400684,ENST00000308078,ENST00000451448,ENST00000535446	chr17	34611180	34611501	0.398234	1.22			CNVKIT,ED,CNMOPS
NPEPPSP1,NR_036750,ENST00000544906,ENST00000523258,ENST00000520499,ENST00000520237,ENST00000312412,ENST00000523089,ENST00000400815,ENST00000537432,ENST00000518004,ENST00000523052	chr17	36353443	36353851	0.692402	0.33	PSEUDO:NPEPPSP1		CNVKIT,ED,CNMOPS
NPEPPSP1,NR_036750,ENST00000544906,ENST00000523258,ENST00000520499,ENST00000520237,ENST00000312412,ENST00000523089,ENST00000400815,ENST00000537432,ENST00000518004,ENST00000523052	chr17	36357048	36357477	0.589744	0.39	PSEUDO:NPEPPSP1		CNVKIT,ED,CNMOPS
LOC101929950,NPEPPSP1,NR_164156,NR_036750,ENST00000544906,ENST00000520499,ENST00000520237,ENST00000312412,ENST00000523089,ENST00000400815,ENST00000518004,ENST00000523052	chr17	36358689	36359095	0.756158	0.37	PSEUDO:NPEPPSP1		CNVKIT,ED,CNMOPS
LOC101929950,NPEPPSP1,NR_164156,NR_036750,ENST00000544906,ENST00000520499,ENST00000520237,ENST00000312412,ENST00000523089,ENST00000400815,ENST00000518004,ENST00000523052	chr17	36361586	36362087	0.56986	0.33	PSEUDO:NPEPPSP1		CNVKIT,ED,CNMOPS
LOC101929950,NPEPPSP1,NR_164156,NR_036750,ENST00000544906,ENST00000520499,ENST00000520237,ENST00000312412,ENST00000523089,ENST00000400815,ENST00000518004,ENST00000523052	chr17	36364855	36365282	0.586651	0.33	PSEUDO:NPEPPSP1		CNVKIT,ED,CNMOPS
LOC101929950,NPEPPSP1,NR_164156,NR_036750,ENST00000544906,ENST00000520499,ENST00000520237,ENST00000312412,ENST00000523089,ENST00000400815,ENST00000518004,ENST00000523052	chr17	36367264	36367647	0.574413	0.34	PSEUDO:NPEPPSP1		CNVKIT,ED,CNMOPS
LOC101929950,NPEPPSP1,NR_164156,NR_036750,ENST00000544906,ENST00000520499,ENST00000520237,ENST00000312412,ENST00000523089,ENST00000400815,ENST00000518004,ENST00000523052	chr17	36374906	36375288	0.697644	0.32	PSEUDO:NPEPPSP1		CNVKIT,ED,CNMOPS
LOC101929950,NPEPPSP1,NR_164156,NR_036750,ENST00000520499,ENST00000520237,ENST00000312412,ENST00000523089,ENST00000400815,ENST00000518004	chr17	36384728	36385163	0.74023	0.32	PSEUDO:NPEPPSP1		CNVKIT,ED,CNMOPS
ARL17A,LRRC37A2,NM_016632,NM_001288812,NM_001006607,ENST00000333412,ENST00000329240,ENST00000576629,ENST00000337845,ENST00000445552,CCDS45717,CCDS42353	chr17	44594353	44595022	0.179123	0.58	OMIM:LRRC37A2	616556	CNVKIT,ED,CNMOPS
CYP2A6,NM_000762,ENST00000599960,ENST00000301141,ENST00000601627,CCDS12568	chr19	41349599	41349920	0.576843	0.41	OMIM:CYP2A6	122720	CNVKIT,ED,CNMOPS
CYP2A6,NM_000762,ENST00000596719,ENST00000600495,ENST00000301141,ENST00000601627,CCDS12568	chr19	41353967	41354301	0.664421	0.35	OMIM:CYP2A6	122720	CNVKIT,ED,CNMOPS
CYP2A6,NM_000762,ENST00000596719,ENST00000600495,ENST00000301141,ENST00000601627,CCDS12568	chr19	41354370	41354814	0.856607	0.4	OMIM:CYP2A6	122720	CNVKIT,ED,CNMOPS
CYP2A6,NM_000762,ENST00000596719,ENST00000600495,ENST00000301141,ENST00000601627,CCDS12568	chr19	41355583	41356036	0.771339	0.34	OMIM:CYP2A6	122720	CNVKIT,ED,CNMOPS
CYP2A6,NM_000762,ENST00000596719,ENST00000600495,ENST00000301141,ENST00000601627,CCDS12568	chr19	41356078	41356443	0.824658	0.34	OMIM:CYP2A6	122720	CNVKIT,ED,CNMOPS
PSG4,NM_001316339,NM_213633,NM_001276495,NM_002780,ENST00000599391,ENST00000599371,ENST00000244295,ENST00000433626,ENST00000595949,ENST00000451895,ENST00000596199,ENST00000601041,ENST00000495316,ENST00000405312,ENST00000596907,ENST00000599746,CCDS33039,CCDS62695,CCDS46093	chr19	43702042	43702467	0.462745	0.62	OMIM:PSG4	176393	CNVKIT,ED,CNMOPS
PSG4,NM_001316339,NM_213633,NM_001276495,NM_002780,ENST00000597912,ENST00000599391,ENST00000244295,ENST00000433626,ENST00000595949,ENST00000451895,ENST00000596199,ENST00000601041,ENST00000495316,ENST00000405312,ENST00000600572,ENST00000596907,ENST00000599746,CCDS33039,CCDS62695,CCDS46093	chr19	43707898	43708537	0.842071	0.63	OMIM:PSG4	176393	CNVKIT,ED,CNMOPS
PSG4,NM_001316339,NM_213633,NM_001276495,NM_002780,ENST00000597912,ENST00000599391,ENST00000244295,ENST00000433626,ENST00000595949,ENST00000451895,ENST00000596199,ENST00000601041,ENST00000405312,ENST00000596907,CCDS33039,CCDS62695,CCDS46093	chr19	43708820	43709141	0.850208	0.74	OMIM:PSG4	176393	CNVKIT,ED,CNMOPS
PSG4,NM_001316339,NM_213633,NM_001276495,NM_002780,ENST00000597912,ENST00000433626,ENST00000595949,ENST00000451895,ENST00000596199,ENST00000601041,ENST00000405312,ENST00000596907	chr19	43709513	43709833	0.639323	0.64	OMIM:PSG4	176393	CNVKIT,ED,CNMOPS
LOC284344,NR_033888,ENST00000489959,ENST00000418820,ENST00000595404	chr19	43716476	43716796	0.685937	0.72			CNVKIT,ED,CNMOPS
PSG9,NM_002784,NM_001301708,NM_001301707,NM_001301709,ENST00000291752,ENST00000593948,ENST00000443718,ENST00000418820,ENST00000595404,ENST00000270077	chr19	43757554	43757875	0.67108	0.68	OMIM:PSG9	176398	CNVKIT,ED,CNMOPS
PSG9,NM_002784,NM_001301708,NM_001301707,NM_001301709,ENST00000291752,ENST00000244293,ENST00000593948,ENST00000596730,ENST00000443718,ENST00000418820,ENST00000595404,ENST00000270077,CCDS12618	chr19	43762102	43762688	0.61021	0.64	OMIM:PSG9	176398	CNVKIT,ED,CNMOPS
PSG9,NM_002784,NM_001301708,NM_001301707,NM_001301709,ENST00000291752,ENST00000244293,ENST00000593948,ENST00000596730,ENST00000443718,ENST00000418820,ENST00000595404,ENST00000270077,CCDS12618	chr19	43762842	43763267	0.644706	0.63	OMIM:PSG9	176398	CNVKIT,ED,CNMOPS
KIR3DL3,NM_153443,ENST00000538269,ENST00000400864,ENST00000291860,ENST00000402254,ENST00000396284,ENST00000541392,CCDS12903	chr19	55246574	55246900	0.876789	0.29	OMIM:KIR3DL3	610095	CNVKIT,ED,CNMOPS
KIR2DL4,LOC112268354,NM_001080772,NM_002255,NM_001080770,NM_001368253,ENST00000538269,ENST00000396289,ENST00000346587,ENST00000486965,ENST00000463062,ENST00000396293,ENST00000402254,ENST00000396284,ENST00000541392,ENST00000345540,ENST00000357494,ENST00000359085,CCDS42620,CCDS42619	chr19	55316143	55316560	0.954836	0.47	OMIM:KIR2DL4	604945	CNVKIT,ED,CNMOPS
KIR2DL4,LOC112268354,NM_001080772,NM_002255,NM_001080770,NM_001368253,ENST00000538269,ENST00000396289,ENST00000346587,ENST00000486965,ENST00000463062,ENST00000396293,ENST00000402254,ENST00000396284,ENST00000541392,ENST00000345540,ENST00000357494,ENST00000359085,CCDS42620,CCDS42619	chr19	55317287	55317746	0.916485	0.16	OMIM:KIR2DL4	604945	CNVKIT,ED,CNMOPS
KIR2DL4,LOC112268354,NM_001080772,NM_002255,NM_001080770,NM_001368253,ENST00000538269,ENST00000396289,ENST00000346587,ENST00000486965,ENST00000463062,ENST00000396293,ENST00000402254,ENST00000396284,ENST00000541392,ENST00000345540,ENST00000357494,ENST00000359085,CCDS42620,CCDS42619	chr19	55320253	55320574	0.985462	0.28	OMIM:KIR2DL4	604945	CNVKIT,ED,CNMOPS
KIR2DL4,LOC112268354,NM_001080772,NM_002255,NM_001080770,NM_001368253,ENST00000538269,ENST00000396289,ENST00000346587,ENST00000486965,ENST00000463062,ENST00000396293,ENST00000402254,ENST00000396284,ENST00000541392,ENST00000345540,ENST00000357494,ENST00000359085,CCDS42620,CCDS42619	chr19	55324455	55324776	0.993769	1.46	OMIM:KIR2DL4	604945	CNVKIT,ED,CNMOPS
KIR2DL4,LOC112268354,NM_001080772,NM_002255,NM_001080770,NM_001368253,ENST00000538269,ENST00000396289,ENST00000346587,ENST00000486965,ENST00000463062,ENST00000396293,ENST00000402254,ENST00000396284,ENST00000541392,ENST00000345540,ENST00000357494,ENST00000359085,CCDS42619	chr19	55325032	55325717	0.903041	0.3	OMIM:KIR2DL4	604945	CNVKIT,ED,CNMOPS
KIR3DL1,NM_001322168,NM_013289,ENST00000358178,ENST00000538269,ENST00000326542,ENST00000402254,ENST00000541392,ENST00000391728,CCDS42621	chr19	55327878	55328199	0.742991	1.45	OMIM:KIR3DL1	604946	CNVKIT,ED,CNMOPS
KIR3DL1,NM_001322168,NM_013289,ENST00000358178,ENST00000538269,ENST00000326542,ENST00000402254,ENST00000541392,ENST00000391728,CCDS42621	chr19	55329737	55330058	0.937695	0.48	OMIM:KIR3DL1	604946	CNVKIT,ED,CNMOPS
KIR3DL1,NM_001322168,NM_013289,ENST00000358178,ENST00000538269,ENST00000326542,ENST00000402254,ENST00000541392,ENST00000391728,CCDS42621	chr19	55331152	55331559	0.874693	0.4	OMIM:KIR3DL1	604946	CNVKIT,ED,CNMOPS
KIR3DL1,NM_001322168,NM_013289,ENST00000358178,ENST00000538269,ENST00000326542,ENST00000402254,ENST00000541392,ENST00000391728,CCDS42621	chr19	55332983	55333355	0.896505	0.2	OMIM:KIR3DL1	604946	CNVKIT,ED,CNMOPS
KIR3DL1,NM_001322168,NM_013289,ENST00000358178,ENST00000538269,ENST00000326542,ENST00000402254,ENST00000541392,ENST00000391728,CCDS42621	chr19	55336370	55336732	0.595074	0.4	OMIM:KIR3DL1	604946	CNVKIT,ED,CNMOPS
KIR3DL1,NM_001322168,NM_013289,ENST00000358178,ENST00000538269,ENST00000326542,ENST00000402254,ENST00000541392,ENST00000391728,CCDS42621	chr19	55340595	55340925	0.891414	0.46	OMIM:KIR3DL1	604946	CNVKIT,ED,CNMOPS
KIR3DL1,NM_001322168,NM_013289,ENST00000358178,ENST00000538269,ENST00000326542,ENST00000402254,ENST00000541392,ENST00000391728,CCDS42621	chr19	55341236	55341853	0.671934	0.44	OMIM:KIR3DL1	604946	CNVKIT,ED,CNMOPS
KIR2DS4,NM_001281972,NM_012314,NM_001281971,ENST00000391729,ENST00000402254,ENST00000339924	chr19	55344148	55344472	0.84928	0.49	PSEUDO:KIR2DS4,OMIM:KIR2DS4	604955	CNVKIT,ED,CNMOPS
KIR2DS4,NM_001281972,NM_012314,NM_001281971,ENST00000391729,ENST00000402254,ENST00000339924	chr19	55346278	55346608	0.823485	0.46	PSEUDO:KIR2DS4,OMIM:KIR2DS4	604955	CNVKIT,ED,CNMOPS
KIR2DS4,NM_001281972,NM_012314,NM_001281971,ENST00000391729,ENST00000402254,ENST00000339924	chr19	55349016	55349337	0.895119	0.49	PSEUDO:KIR2DS4,OMIM:KIR2DS4	604955	CNVKIT,ED,CNMOPS
KIR2DS4,NM_001281972,NM_012314,NM_001281971,ENST00000391729,ENST00000402254,ENST00000339924	chr19	55350793	55351158	0.769863	0.5	PSEUDO:KIR2DS4,OMIM:KIR2DS4	604955	CNVKIT,ED,CNMOPS
KIR2DS4,NM_001281972,NM_012314,NM_001281971,ENST00000391729,ENST00000402254,ENST00000339924	chr19	55354205	55354525	0.616146	0.46	PSEUDO:KIR2DS4,OMIM:KIR2DS4	604955	CNVKIT,ED,CNMOPS
KIR2DS4,NM_001281972,NM_012314,NM_001281971,ENST00000402254,ENST00000339924	chr19	55358514	55358835	0.76973	0.2	PSEUDO:KIR2DS4,OMIM:KIR2DS4	604955	CNVKIT,ED,CNMOPS
KIR2DS4,NM_001281972,NM_012314,NM_001281971,ENST00000402254,ENST00000339924	chr19	55359073	55359573	0.727833	0.34	PSEUDO:KIR2DS4,OMIM:KIR2DS4	604955	CNVKIT,ED,CNMOPS
KIR3DL2,NM_001242867,NM_006737,ENST00000270442,ENST00000402254,ENST00000326321,CCDS58677,CCDS12906	chr19	55361859	55362180	0.861371	0.93	OMIM:KIR3DL2	604947	CNVKIT,ED,CNMOPS
KIR3DL2,NM_001242867,NM_006737,ENST00000270442,ENST00000402254,ENST00000326321,CCDS58677,CCDS12906	chr19	55362429	55362834	0.896296	0.64	OMIM:KIR3DL2	604947	CNVKIT,ED,CNMOPS
ENST00000471857	chr2	90259759	90260370	0.782733	0.21			CNVKIT,ED,CNMOPS
-	chr22	18851114	18851434	0.313281	0.69			CNVKIT,ED,CNMOPS
LOC107987389,FAM230F,NR_136571,NR_160771,NR_160772	chr22	18858316	18858636	0.178646	0.72			CNVKIT,ED,CNMOPS
LOC107987389,FAM230F,NR_136571,NR_160771,NR_160772	chr22	18859066	18859554	0.271516	0.73			CNVKIT,ED,CNMOPS
FAM230F,NR_136571	chr22	18861187	18861507	0.339323	0.33			CNVKIT,ED,CNMOPS
FAM230F,NR_136571	chr22	18863117	18863579	0.100649	0.38			CNVKIT,ED,CNMOPS
FAM230F,NR_136571	chr22	18863716	18864164	0.044271	0.22			CNVKIT,ED,CNMOPS
FAM230F,NR_136571	chr22	18864497	18864816	0.049112	0.41			CNVKIT,ED,CNMOPS
FAM230F,NR_136571	chr22	18865818	18866138	0.233854	0.61			CNVKIT,ED,CNMOPS
FAM230F,NR_136571	chr22	18870779	18871140	0.089566	0.5			CNVKIT,ED,CNMOPS
FAM230G,NR_136572,ENST00000451267,ENST00000454636	chr22	20336775	20337204	0.252525	0.54			CNVKIT,ED,CNMOPS
FAM230A,FAM230G,NR_136572,NR_136560,ENST00000451267,ENST00000429995,ENST00000454636	chr22	20338205	20338524	0.259927	1.07			CNVKIT,ED,CNMOPS
FAM230A,FAM230G,NR_136572,NR_136560,ENST00000429995,ENST00000454636	chr22	20338859	20339307	0.190662	0.59			CNVKIT,ED,CNMOPS
FAM230A,FAM230G,NR_136572,NR_136560,ENST00000429995,ENST00000454636	chr22	20339444	20339906	0.09596	0.36			CNVKIT,ED,CNMOPS
FAM230A,FAM230G,NR_136572,NR_136560,ENST00000454636	chr22	20341523	20342356	0.334234	0.44			CNVKIT,ED,CNMOPS
FAM230A,FAM230G,NR_136572,NR_136560,ENST00000454636	chr22	20342362	20342886	0.143766	0.52			CNVKIT,ED,CNMOPS
FAM230A,FAM230G,NR_136572,NR_136560,ENST00000454636	chr22	20343173	20343959	0.101887	0.54			CNVKIT,ED,CNMOPS
FAM230A,FAM230G,NR_136572,NR_136560,ENST00000454636	chr22	20344389	20344709	0.136719	0.42			CNVKIT,ED,CNMOPS
FAM230G,NR_136572	chr22	20351582	20351902	0.179688	0.75			CNVKIT,ED,CNMOPS
GGTLC3,FAM230G,NR_136572,NM_001355479,ENST00000404912,ENST00000424787	chr22	20366178	20366498	0.24375	0.73	OMIM:GGTLC3	612340	CNVKIT,ED,CNMOPS
GGTLC3,FAM230G,NR_136572,NM_001355479,ENST00000404912,ENST00000424787	chr22	20366715	20367394	0.236132	0.33	OMIM:GGTLC3	612340	CNVKIT,ED,CNMOPS
FAM230G,NR_136572,ENST00000438765,ENST00000437178,ENST00000416922,ENST00000544467	chr22	20398519	20398840	0.375389	0.45			CNVKIT,ED,CNMOPS
FAM230G,NR_136572,ENST00000438765,ENST00000416922	chr22	20402242	20402564	0.498447	1.31			CNVKIT,ED,CNMOPS
FAM230G,RIMBP3,NR_136572,NM_015672,ENST00000426804,CCDS46665	chr22	20456257	20460900	0.389403	0.22	OMIM:RIMBP3	612699	CNVKIT,ED,CNMOPS
FAM230G,NR_136572,ENST00000412874	chr22	20610343	20610772	0.322455	0.42			CNVKIT,ED,CNMOPS
FAM230J,FAM230G,NR_136569,NR_136572,ENST00000577456,ENST00000414550	chr22	20638626	20639409	0.181354	0.58			CNVKIT,ED,CNMOPS
FAM230J,FAM230G,NR_136569,NR_136572,ENST00000577456,ENST00000414550	chr22	20639693	20640431	0.277552	0.99			CNVKIT,ED,CNMOPS
FAM230J,FAM230G,NR_136569,NR_136572,ENST00000428139,ENST00000577456,ENST00000414550	chr22	20640538	20641344	0.278432	0.46			CNVKIT,ED,CNMOPS
FAM230J,FAM230G,NR_136569,NR_136572,ENST00000428139,ENST00000577456,ENST00000412656,ENST00000414550	chr22	20642950	20643412	0.107864	0.37			CNVKIT,ED,CNMOPS
FAM230J,FAM230G,NR_136569,NR_136572,ENST00000428139,ENST00000577456,ENST00000412656,ENST00000414550	chr22	20643549	20643997	0.207589	0.6			CNVKIT,ED,CNMOPS
ENST00000443377	chr22	24283185	24283506	0.650052	0.62			CNVKIT,ED,CNMOPS
-	chr22	24284827	24285147	0.7	0.56			CNVKIT,ED,CNMOPS
GSTT2,GSTT2B,NR_126445,NM_001080843,NM_001363804,ENST00000404172,ENST00000290765,CCDS33617	chr22	24299751	24300158	0.5	0.25	PSEUDO:GSTT2,OMIM:GSTT2	600437	CNVKIT,ED,CNMOPS
GSTT2,GSTT2B,NR_126445,NM_001080843,NM_001363804,ENST00000404172,ENST00000290765,CCDS33617	chr22	24300392	24301047	0.551145	0.24	PSEUDO:GSTT2,OMIM:GSTT2	600437	CNVKIT,ED,CNMOPS
GSTT2,GSTT2B,NR_126445,NM_001080843,NM_001363804,ENST00000404172,ENST00000290765,CCDS33617	chr22	24302380	24302751	0.59434	0.71	PSEUDO:GSTT2,OMIM:GSTT2	600437	CNVKIT,ED,CNMOPS
USP17L10,NM_001256852,ENST00000421288,ENST00000417945,CCDS59454	chr4	9212250	9212647	0.253359	0.51			CNVKIT,ED,CNMOPS
USP17L10,NM_001256852,ENST00000421288,ENST00000417945,CCDS59454	chr4	9212653	9213888	0.37193	0.69			CNVKIT,ED,CNMOPS
USP17L11,USP17L18,USP17L20,NM_001256861,NM_001256854,NM_001256859,ENST00000421288,ENST00000457736,CCDS59455	chr4	9216998	9218801	0.038778	0.23			CNVKIT,ED,CNMOPS
ZDHHC11B,NM_001351303,NR_147096,NR_147095,ENST00000382776,ENST00000508859,ENST00000424784,ENST00000522356	chr5	730308	730748	0.882955	0.33			CNVKIT,ED,CNMOPS
ZDHHC11B,NM_001351303,NR_147096,NR_147095,ENST00000382776,ENST00000508859,ENST00000424784	chr5	733706	734027	0.871755	0.36			CNVKIT,ED,CNMOPS
ZDHHC11B,NM_001351303,NR_147096,NR_147095,ENST00000382776,ENST00000508859,ENST00000424784	chr5	741512	741946	0.572581	0.43			CNVKIT,ED,CNMOPS
ZDHHC11B,NM_001351303,NR_147096,NR_147095,ENST00000382776,ENST00000508859,ENST00000424784	chr5	745165	745553	0.734536	0.53			CNVKIT,ED,CNMOPS
ZDHHC11B,NM_001351303,NR_147096,NR_147095,ENST00000382776,ENST00000508859,ENST00000424784	chr5	748150	748858	0.842514	0.84			CNVKIT,ED,CNMOPS
ZDHHC11B,NM_001351303,NR_147096,NR_147095,ENST00000382776,ENST00000508859,ENST00000424784	chr5	751125	751501	0.672872	0.55			CNVKIT,ED,CNMOPS
ZDHHC11B,NM_001351303,NR_147096,NR_147095,ENST00000382776,ENST00000508859,ENST00000424784	chr5	755009	755393	0.532552	0.33			CNVKIT,ED,CNMOPS
ZDHHC11B,NM_001351303,NR_147096,NR_147095,ENST00000382776,ENST00000508859,ENST00000424784	chr5	755973	756379	0.597291	0.33			CNVKIT,ED,CNMOPS
ZDHHC11,NM_024786,ENST00000503758,ENST00000283441,ENST00000507800,ENST00000424784,CCDS3857	chr5	823756	824462	0.911355	0.33			CNVKIT,ED,CNMOPS
ZDHHC11,NM_024786,ENST00000508951,ENST00000503758,ENST00000283441,ENST00000507800,ENST00000424784,CCDS3857	chr5	825116	825438	0.899068	0.38			CNVKIT,ED,CNMOPS
BTNL3,NM_197975,ENST00000342868,CCDS47358	chr5	180429498	180429963	1	0.5	OMIM:BTNL3	606192	CNVKIT,ED,CNMOPS
HLA-DQA1,NM_002122,ENST00000482745,ENST00000460633,ENST00000395363,ENST00000374949,ENST00000343139,ENST00000496318,CCDS4752	chr6	32605218	32605586	0.982337	0.92	HLA region,OMIM:HLA-DQA1	146880	CNVKIT,ED,CNMOPS
HLA-DQA1,NM_002122,ENST00000482745,ENST00000460633,ENST00000395363,ENST00000374949,ENST00000343139,ENST00000496318,CCDS4752	chr6	32606586	32606907	0.94081	0.88	HLA region,OMIM:HLA-DQA1	146880	CNVKIT,ED,CNMOPS
HLA-DQA1,NM_002122,ENST00000482745,ENST00000460633,ENST00000395363,ENST00000374949,ENST00000343139,ENST00000496318,CCDS4752	chr6	32609025	32609515	0.953061	0.85	HLA region,OMIM:HLA-DQA1	146880	CNVKIT,ED,CNMOPS
HLA-DQA1,NM_002122,ENST00000482745,ENST00000460633,ENST00000395363,ENST00000374949,ENST00000343139,ENST00000496318,CCDS4752	chr6	32609562	32610236	0.825915	0.86	HLA region,OMIM:HLA-DQA1	146880	CNVKIT,ED,CNMOPS
HLA-DQA1,NM_002122,ENST00000482745,ENST00000460633,ENST00000395363,ENST00000374949,ENST00000343139,ENST00000496318	chr6	32610371	32611172	0.947566	0.87	HLA region,OMIM:HLA-DQA1	146880	CNVKIT,ED,CNMOPS
HLA-DQB1,HLA-DQB1-AS1,NM_001243961,NR_133907,NM_002123,ENST00000434651,ENST00000484729,ENST00000399082,ENST00000487676,ENST00000399079,ENST00000443574,ENST00000419852,ENST00000399084,ENST00000460185,ENST00000374943	chr6	32627793	32628185	0.979592	0.88	HLA region,OMIM:HLA-DQB1	604305	CNVKIT,ED,CNMOPS
HLA-DQB1,NM_001243961,NM_002123,ENST00000434651,ENST00000484729,ENST00000399082,ENST00000487676,ENST00000399079,ENST00000443574,ENST00000399084,ENST00000374943,CCDS43451,CCDS59006	chr6	32628381	32628884	0.993042	0.91	HLA region,OMIM:HLA-DQB1	604305	CNVKIT,ED,CNMOPS
HLA-DQB1,NM_001243961,NM_002123,ENST00000434651,ENST00000484729,ENST00000399082,ENST00000487676,ENST00000399079,ENST00000443574,ENST00000399084,ENST00000374943,CCDS43451,CCDS59006	chr6	32629117	32629561	0.987613	1.01	HLA region,OMIM:HLA-DQB1	604305	CNVKIT,ED,CNMOPS
HLA-DQB1,NM_001243961,NM_002123,ENST00000434651,ENST00000484729,ENST00000399082,ENST00000487676,ENST00000399079,ENST00000443574,ENST00000399084,ENST00000374943,CCDS43451,CCDS59006	chr6	32629599	32630253	0.923547	0.92	HLA region,OMIM:HLA-DQB1	604305	CNVKIT,ED,CNMOPS
HLA-DQB1,NM_001243961,NM_002123,ENST00000434651,ENST00000484729,ENST00000399082,ENST00000487676,ENST00000399079,ENST00000399084,ENST00000374943,CCDS43451,CCDS59006	chr6	32632418	32632894	0.996849	0.96	HLA region,OMIM:HLA-DQB1	604305	CNVKIT,ED,CNMOPS
OR2A1-AS1,ARHGEF34P,CTAGE4,ARHGEF35-AS1,CTAGE8,NR_126023,NR_033942,NM_001278507,NR_126022,NM_198495,ENST00000543357,ENST00000476560,ENST00000487179,ENST00000460955,ENST00000463561,ENST00000478806,ENST00000489488,ENST00000487102,ENST00000461843,CCDS64791	chr7	143963848	143966463	0.123486	0.18	PSEUDO:ARHGEF34P,OMIM:CTAGE4	608910	CNVKIT,ED,CNMOPS
OR2A1-AS1,ARHGEF34P,ARHGEF35-AS1,NR_126023,NR_033942,NR_126022,ENST00000543357,ENST00000476560,ENST00000460955,ENST00000463561,ENST00000478806,ENST00000489488,ENST00000487102,ENST00000461843	chr7	143969310	143969723	0.493543	0.33	PSEUDO:ARHGEF34P		CNVKIT,ED,CNMOPS
OR2A1-AS1,ARHGEF34P,ARHGEF35-AS1,NR_126023,NR_033942,NR_126022,ENST00000543357,ENST00000476560,ENST00000460955,ENST00000463561,ENST00000478806,ENST00000489488,ENST00000483587,ENST00000378112,ENST00000487102,ENST00000461843	chr7	143970988	143971394	0.5	0.24	PSEUDO:ARHGEF34P		CNVKIT,ED,CNMOPS
OR2A1-AS1,ARHGEF34P,ARHGEF35-AS1,NR_126023,NR_033942,NR_126022,ENST00000543357,ENST00000476560,ENST00000460955,ENST00000463561,ENST00000478806,ENST00000483587,ENST00000489488,ENST00000378112,ENST00000487102,ENST00000461843	chr7	143971767	143972150	0.545692	0.32	PSEUDO:ARHGEF34P		CNVKIT,ED,CNMOPS
OR2A1-AS1,ARHGEF34P,ARHGEF35-AS1,NR_126023,NR_033942,NR_126022,ENST00000543357,ENST00000476560,ENST00000460955,ENST00000463561,ENST00000478806,ENST00000483587,ENST00000489488,ENST00000378112,ENST00000487102,ENST00000461843	chr7	143973339	143973749	0.628049	0.28	PSEUDO:ARHGEF34P		CNVKIT,ED,CNMOPS
OR2A1-AS1,ARHGEF34P,ARHGEF35-AS1,NR_126023,NR_033942,NR_126022,ENST00000543357,ENST00000476560,ENST00000460955,ENST00000463561,ENST00000478806,ENST00000483587,ENST00000489488,ENST00000378112,ENST00000487102,ENST00000461843	chr7	143973866	143975017	0.515204	0.24	PSEUDO:ARHGEF34P		CNVKIT,ED,CNMOPS
OR2A1-AS1,ARHGEF34P,ARHGEF35-AS1,NR_126023,NR_033942,NR_126022,ENST00000543357,ENST00000476560,ENST00000460955,ENST00000463561,ENST00000478806,ENST00000483587,ENST00000489488,ENST00000378112,ENST00000487102,ENST00000461843	chr7	143975333	143975746	0.542373	0.32	PSEUDO:ARHGEF34P		CNVKIT,ED,CNMOPS
OR2A1-AS1,ARHGEF34P,ARHGEF35-AS1,NR_126023,NR_033942,NR_126022,ENST00000543357,ENST00000476560,ENST00000463561,ENST00000478806,ENST00000483587,ENST00000489488,ENST00000378112,ENST00000487102,ENST00000461843	chr7	143979282	143980067	0.522293	0.27	PSEUDO:ARHGEF34P		CNVKIT,ED,CNMOPS
OR2A1-AS1,ARHGEF34P,ARHGEF35-AS1,NR_126023,NR_033942,NR_126022,ENST00000543357,ENST00000476560,ENST00000463561,ENST00000478806,ENST00000483587,ENST00000489488,ENST00000378112,ENST00000487102,ENST00000461843	chr7	143980201	143980580	0.546174	0.37	PSEUDO:ARHGEF34P		CNVKIT,ED,CNMOPS
ARHGEF5,NM_005435,ENST00000056217,ENST00000498580,CCDS34771	chr7	144059710	144063028	0.477044	0.25	OMIM:ARHGEF5	600888	CNVKIT,ED,CNMOPS
ARHGEF5,NM_005435,ENST00000056217,ENST00000471847,ENST00000498580,ENST00000474817,CCDS34771	chr7	144063241	144063620	0.546174	0.29	OMIM:ARHGEF5	600888	CNVKIT,ED,CNMOPS
ARHGEF5,NM_005435,ENST00000056217,ENST00000471847,ENST00000498580,ENST00000474817,CCDS34771	chr7	144063754	144064539	0.522293	0.25	OMIM:ARHGEF5	600888	CNVKIT,ED,CNMOPS
ARHGEF5,NM_005435,ENST00000056217,ENST00000471847,ENST00000474817,CCDS34771	chr7	144068075	144068488	0.542373	0.25	OMIM:ARHGEF5	600888	CNVKIT,ED,CNMOPS
ARHGEF5,NM_005435,ENST00000056217,ENST00000471847,ENST00000474817,CCDS34771	chr7	144068804	144069955	0.515204	0.25	OMIM:ARHGEF5	600888	CNVKIT,ED,CNMOPS
ARHGEF5,NM_005435,ENST00000056217,ENST00000471847,ENST00000474817,CCDS34771	chr7	144070072	144070482	0.591463	0.44	OMIM:ARHGEF5	600888	CNVKIT,ED,CNMOPS
FAM90A10P,NR_046351,ENST00000530206	chr8	7627071	7627477	0.145936	0.95	PSEUDO:FAM90A10P,OMIM:FAM90A10P	613047	CNVKIT,ED,CNMOPS
FAM90A10P,NR_046351,ENST00000530206	chr8	7627656	7628060	0.128094	1.02	PSEUDO:FAM90A10P,OMIM:FAM90A10P	613047	CNVKIT,ED,CNMOPS
FAM90A10P,NR_046351,ENST00000530206	chr8	7628414	7629608	0.073632	0.82	PSEUDO:FAM90A10P,OMIM:FAM90A10P	613047	CNVKIT,ED,CNMOPS
-	chr8	7631272	7631677	0.196091	0.78			CNVKIT,ED,CNMOPS
ZNF705B,NM_001193630,ENST00000443676,ENST00000400120,CCDS55194	chr8	7806552	7806873	0.321391	1.08			CNVKIT,ED,CNMOPS
ZNF705B,NM_001193630,ENST00000443676,ENST00000400120,CCDS55194	chr8	7807455	7807778	0.214396	0.9			CNVKIT,ED,CNMOPS
ZNF705B,NM_001193630,ENST00000443676,ENST00000400120,CCDS55194	chr8	7808081	7808401	0.249479	0.87			CNVKIT,ED,CNMOPS
ZNF705B,NM_001193630,ENST00000443676,ENST00000400120,CCDS55194	chr8	7809265	7810389	0.251334	0.59			CNVKIT,ED,CNMOPS
FAM66E,NR_027424,ENST00000525882,ENST00000529252,ENST00000533615	chr8	7825001	7825377	0.291667	0.23			CNVKIT,ED,CNMOPS
FAM66E,NR_027424,ENST00000525882,ENST00000529252,ENST00000533615	chr8	7825488	7826198	0.389202	0.23			CNVKIT,ED,CNMOPS
FAM66E,USP17L8,NM_001256872,NR_027424,ENST00000529252,ENST00000527080,ENST00000533615	chr8	7829070	7830861	0.25349	0.47			CNVKIT,ED,CNMOPS
FAM66E,USP17L3,NM_001256871,NR_027424,ENST00000529252,ENST00000530484,ENST00000533615	chr8	7833836	7835593	0.20314	0.35			CNVKIT,ED,CNMOPS
ZNF705D,NM_001039615,ENST00000400085,CCDS43712	chr8	11970019	11971143	0.219603	0.62			CNVKIT,ED,CNMOPS
FAM66D,NR_027425,ENST00000434078	chr8	12003027	12003664	0.398875	0.66			CNVKIT,ED,CNMOPS
FAM66D,NR_027425,ENST00000434078	chr8	12003739	12004059	0.583333	0.72			CNVKIT,ED,CNMOPS
FAM66A,NR_026789,ENST00000532111,ENST00000433621,ENST00000602658	chr8	12231935	12232367	0.509838	0.36			CNVKIT,ED,CNMOPS
FAM66A,NR_026789,ENST00000532111,ENST00000433621,ENST00000602658	chr8	12232592	12233179	0.460818	0.34			CNVKIT,ED,CNMOPS
LOC649352,FAM66A,NR_026789,NR_046415,ENST00000526502,ENST00000433621,ENST00000602658	chr8	12236159	12237402	0.540359	0.35			CNVKIT,ED,CNMOPS
FAM66A,NR_026789,ENST00000526502,ENST00000433621,ENST00000602658	chr8	12237539	12237897	0.59567	0.37			CNVKIT,ED,CNMOPS
FAM66A,NR_026789,ENST00000433621,ENST00000602658	chr8	12245369	12245689	0.58099	0.37			CNVKIT,ED,CNMOPS
FAM66A,NR_026789,ENST00000433621	chr8	12246062	12246378	0.749209	0.35			CNVKIT,ED,CNMOPS
FAM90A25P,NR_073395,ENST00000528404	chr8	12272490	12273607	0.32826	0.35	PSEUDO:FAM90A25P		CNVKIT,ED,CNMOPS
FAM90A25P,NR_073395,ENST00000528404	chr8	12274046	12274391	0.455556	0.5	PSEUDO:FAM90A25P		CNVKIT,ED,CNMOPS
FAM90A25P,NR_073395,ENST00000528404	chr8	12274620	12275058	0.180556	0.42	PSEUDO:FAM90A25P		CNVKIT,ED,CNMOPS
FAM86B2,NR_148876,NM_001137610,NR_148877,NR_148878,ENST00000393715,ENST00000309608,ENST00000351291,ENST00000262365	chr8	12283272	12283592	0.347135	0.38	OMIM:FAM86B2	616123	CNVKIT,ED,CNMOPS
FAM86B2,NR_148876,NM_001137610,NR_148877,NR_148878,ENST00000393715,ENST00000309608,ENST00000527331,ENST00000351291,ENST00000262365,CCDS59092	chr8	12284995	12285315	0.441667	0.76	OMIM:FAM86B2	616123	CNVKIT,ED,CNMOPS
FAM86B2,NR_148876,NM_001137610,NR_148877,NR_148878,ENST00000393715,ENST00000532480,ENST00000309608,ENST00000527331,ENST00000351291,ENST00000262365,CCDS59092	chr8	12286031	12286639	0.34046	0.43	OMIM:FAM86B2	616123	CNVKIT,ED,CNMOPS
FAM74A7,NR_126166	chr9	43609252	43609634	0.236257	0.4			CNVKIT,ED,CNMOPS
FAM74A7,NR_126166	chr9	43614568	43615281	0.352618	1.04			CNVKIT,ED,CNMOPS
SPATA31A6,NM_001145196,ENST00000332857,ENST00000496386	chr9	43624490	43628457	0.18406	0.3			CNVKIT,ED,CNMOPS
SPATA31A6,NM_001145196,ENST00000332857,ENST00000496386	chr9	43628498	43628901	0.396816	0.54			CNVKIT,ED,CNMOPS
SPATA31A6,NM_001145196,ENST00000332857	chr9	43628914	43629437	0.242033	0.4			CNVKIT,ED,CNMOPS
SPATA31A6,NM_001145196,ENST00000332857	chr9	43630350	43630833	0.349551	0.43			CNVKIT,ED,CNMOPS
NBPF19,NBPF10,NBPF12,NBPF20,NM_001302371,NM_001351365,NM_001278267,NM_001039703,NM_001278141,ENST00000446080,ENST00000309471,ENST00000446760,ENST00000442909,ENST00000414957	chr1	146453810	146454204	0	0.31	OMIM:NBPF20	614007	CNVKIT,ED,CONIFER
NBPF19,NBPF10,NBPF12,NBPF20,NM_001302371,NM_001351365,NM_001278267,NM_001278141,NM_001039703,ENST00000446080,ENST00000309471,ENST00000446760,ENST00000442909	chr1	146454669	146455059	0	0.4	OMIM:NBPF20	614007	CNVKIT,ED,CONIFER
NBPF19,NBPF10,NBPF12,NBPF20,NM_001302371,NM_001351365,NM_001278267,NM_001039703,NM_001278141,ENST00000446080,ENST00000309471,ENST00000446760,ENST00000442909	chr1	146456280	146456602	0	0.64	OMIM:NBPF20	614007	CNVKIT,ED,CONIFER
DMBT1,NM_001320644,NM_007329,NM_004406,NM_017579,ENST00000344338,ENST00000330163,ENST00000368909,ENST00000368955,ENST00000368956,ENST00000359586,ENST00000338354,CCDS44490,CCDS44491,CCDS44492	chr10	124341927	124342247	0.39375	0.29	OMIM:DMBT1	601969	CNVKIT,ED,CONIFER
DMBT1,NM_001320644,NM_007329,NM_004406,NM_017579,ENST00000344338,ENST00000330163,ENST00000368909,ENST00000368955,ENST00000368956,ENST00000359586,ENST00000338354,CCDS44490,CCDS44491,CCDS44492	chr10	124342264	124342594	0.399242	0.28	OMIM:DMBT1	601969	CNVKIT,ED,CONIFER
DMBT1,NM_001320644,NM_007329,NM_004406,NM_017579,ENST00000344338,ENST00000330163,ENST00000368909,ENST00000368955,ENST00000368956,ENST00000359586,ENST00000338354,CCDS44490,CCDS44491,CCDS44492	chr10	124353771	124354252	0.40887	0.28	OMIM:DMBT1	601969	CNVKIT,ED,CONIFER
TBC1D3L,TBC1D3G,TBC1D3H,TBC1D3F,NM_032258,NM_001369499,NM_001123392,NM_001291462,ENST00000588440,ENST00000592990,ENST00000400684,ENST00000308078,ENST00000535592,ENST00000455054,ENST00000451448,ENST00000535805,ENST00000340106,ENST00000330458,ENST00000394359,ENST00000535446,CCDS45653	chr17	34746243	34747112	0.038934	0.29	OMIM:TBC1D3F	610809	CNVKIT,ED,CONIFER
TBC1D3L,TBC1D3G,TBC1D3H,TBC1D3F,NM_032258,NM_001369499,NM_001123392,NM_001291462,ENST00000588440,ENST00000400684,ENST00000308078,ENST00000535592,ENST00000455054,ENST00000451448,ENST00000535805,ENST00000340106,ENST00000330458,ENST00000394359,ENST00000535446,CCDS45653	chr17	34747809	34748208	0.08208	0.3	OMIM:TBC1D3F	610809	CNVKIT,ED,CONIFER
TBC1D3L,TBC1D3G,TBC1D3H,TBC1D3F,NM_032258,NM_001369499,NM_001123392,NM_001291462,ENST00000588440,ENST00000400684,ENST00000308078,ENST00000535592,ENST00000455054,ENST00000451448,ENST00000535805,ENST00000340106,ENST00000330458,ENST00000394359,ENST00000535446,CCDS45653	chr17	34748299	34748701	0.006841	0.25	OMIM:TBC1D3F	610809	CNVKIT,ED,CONIFER
TBC1D3L,TBC1D3G,TBC1D3H,TBC1D3F,NM_032258,NM_001369499,NM_001123392,NM_001291462,ENST00000588440,ENST00000400684,ENST00000308078,ENST00000535592,ENST00000455054,ENST00000451448,ENST00000535805,ENST00000340106,ENST00000330458,ENST00000394359,ENST00000535446,CCDS45653	chr17	34748921	34749308	0.040913	0.29	OMIM:TBC1D3F	610809	CNVKIT,ED,CONIFER
TBC1D3E,TBC1D3I,TBC1D3L,TBC1D3K,TBC1D3G,TBC1D3,TBC1D3H,TBC1D3C,TBC1D3F,TBC1D3D,NM_001291466,NM_001369500,NM_001291465,NM_032258,NM_001291459,NM_001369499,NM_001123392,NM_001369503,NM_001001418,NM_001291462,NM_001291464,NM_001369501,NM_001291463,NM_001123391,ENST00000544906,ENST00000523258,ENST00000518551,ENST00000524102,ENST00000519532,ENST00000537432,ENST00000354664,ENST00000523052,ENST000003390…	chr17	36346516	36347216	0.066667	0.28	OMIM:TBC1D3D	610807	CNVKIT,ED,CONIFER
LRRC37A,ARL17B,NM_001103154,NM_014834,NM_001352769,ENST00000393465,ENST00000434041,ENST00000320254,ENST00000572991,ENST00000570618,ENST00000496930,CCDS54137,CCDS11504	chr17	44399548	44399868	0.41875	0.58	OMIM:LRRC37A	616555	CNVKIT,ED,CONIFER
LRRC37A,ARL17B,NM_001103154,NM_014834,NM_001352769,ENST00000393465,ENST00000434041,ENST00000320254,ENST00000572991,ENST00000570618,ENST00000496930,CCDS54137,CCDS11504	chr17	44400093	44400512	0.441726	0.51	OMIM:LRRC37A	616555	CNVKIT,ED,CONIFER
LRRC37A,ARL17B,NM_001103154,NM_014834,NM_001352769,ENST00000393465,ENST00000434041,ENST00000320254,ENST00000572991,ENST00000570618,ENST00000496930,CCDS54137,CCDS11504	chr17	44405613	44406014	0.160224	0.49	OMIM:LRRC37A	616555	CNVKIT,ED,CONIFER
LRRC37A,ARL17A,ARL17B,NM_001103154,NM_001363805,NM_014834,NM_001330240,NM_001330244,NM_001352769,ENST00000575698,ENST00000393465,ENST00000434041,ENST00000575960,ENST00000320254,ENST00000572991,ENST00000570618,ENST00000496930,CCDS54137,CCDS11504	chr17	44407652	44409462	0.331768	0.35	OMIM:LRRC37A	616555	CNVKIT,ED,CONIFER
LRRC37A,ARL17A,ARL17B,NM_001103154,NM_001363805,NM_014834,NM_001330240,NM_001330244,NM_001352769,ENST00000575698,ENST00000393465,ENST00000571246,ENST00000434041,ENST00000320254,ENST00000575960,ENST00000572991,ENST00000570618,ENST00000496930,CCDS54137,CCDS11504	chr17	44412038	44412358	0.280469	0.75	OMIM:LRRC37A	616555	CNVKIT,ED,CONIFER
NSFP1,NR_033799,ENST00000570034	chr17	44499711	44500086	0.5	0.38	PSEUDO:NSFP1		CNVKIT,ED,CONIFER
NSFP1,NR_033799,ENST00000570034	chr17	44500190	44500649	0.5	0.36	PSEUDO:NSFP1		CNVKIT,ED,CONIFER
ENST00000570034	chr17	44502784	44503152	0.5	0.36			CNVKIT,ED,CONIFER
ENST00000570034	chr17	44533952	44534390	0.5	0.34			CNVKIT,ED,CONIFER
KIR2DL3,NM_015868,ENST00000538269,ENST00000342376,ENST00000400864,ENST00000402254,ENST00000396284,ENST00000541392,ENST00000434419,CCDS33107	chr19	55258753	55259074	0.738318	0.21	OMIM:KIR2DL3	604938	CNVKIT,ED,CONIFER
KIR2DL3,NM_015868,ENST00000538269,ENST00000342376,ENST00000400864,ENST00000402254,ENST00000396284,ENST00000541392,ENST00000434419,CCDS33107	chr19	55260200	55260521	0.442108	0.26	OMIM:KIR2DL3	604938	CNVKIT,ED,CONIFER
KIR2DL3,NM_015868,ENST00000538269,ENST00000342376,ENST00000400864,ENST00000402254,ENST00000396284,ENST00000541392,ENST00000434419,CCDS33107	chr19	55262890	55263210	0.764583	0.28	OMIM:KIR2DL3	604938	CNVKIT,ED,CONIFER
KIR2DL3,NM_015868,ENST00000342376,ENST00000538269,ENST00000400864,ENST00000402254,ENST00000396284,ENST00000541392,ENST00000434419,CCDS33107	chr19	55263637	55264044	0.561015	0.24	OMIM:KIR2DL3	604938	CNVKIT,ED,CONIFER
ENST00000538269,ENST00000400864,ENST00000415311,ENST00000402254,ENST00000396284,ENST00000541392,ENST00000434419	chr19	55266402	55266723	0.786604	0.28			CNVKIT,ED,CONIFER
ENST00000538269,ENST00000400864,ENST00000415311,ENST00000402254,ENST00000396284,ENST00000541392,ENST00000434419	chr19	55267310	55267640	0.745202	0.3			CNVKIT,ED,CONIFER
ENST00000538269,ENST00000400864,ENST00000415311,ENST00000402254,ENST00000396284,ENST00000541392,ENST00000434419	chr19	55269982	55270516	0.569756	0.25			CNVKIT,ED,CONIFER
ENST00000538269,ENST00000400864,ENST00000415311,ENST00000402254,ENST00000396284,ENST00000541392,ENST00000434419	chr19	55271724	55272140	0.49399	0.22			CNVKIT,ED,CONIFER
ENST00000538269,ENST00000400864,ENST00000415311,ENST00000402254,ENST00000396284,ENST00000541392,ENST00000434419	chr19	55275225	55275545	0.598437	0.21			CNVKIT,ED,CONIFER
ENST00000538269,ENST00000400864,ENST00000415311,ENST00000402254,ENST00000396284,ENST00000541392,ENST00000434419	chr19	55277809	55278129	0.696354	0.27			CNVKIT,ED,CONIFER
ENST00000538269,ENST00000400864,ENST00000415311,ENST00000402254,ENST00000396284,ENST00000541392,ENST00000434419	chr19	55278349	55278860	0.519406	0.22			CNVKIT,ED,CONIFER
KIR2DL1,LOC112267881,LOC101928804,NM_001368251,NR_110737,NR_110738,NM_014218,ENST00000538269,ENST00000400864,ENST00000402254,ENST00000396284,ENST00000541392,ENST00000434419	chr19	55281140	55281461	0.605659	0.28	OMIM:KIR2DL1	604936	CNVKIT,ED,CONIFER
KIR2DL1,LOC112267881,LOC101928804,NM_001368251,NR_110737,NR_110738,NM_014218,ENST00000538269,ENST00000336077,ENST00000400864,ENST00000402254,ENST00000396284,ENST00000541392,ENST00000291633,ENST00000434419,CCDS12904	chr19	55282046	55282375	0.734296	0.28	OMIM:KIR2DL1	604936	CNVKIT,ED,CONIFER
KIR2DL1,LOC112267881,NM_001368251,NM_014218,ENST00000538269,ENST00000336077,ENST00000400864,ENST00000402254,ENST00000396284,ENST00000541392,ENST00000291633,ENST00000434419,CCDS12904	chr19	55284729	55285094	0.830822	0.27	OMIM:KIR2DL1	604936	CNVKIT,ED,CONIFER
KIR2DL1,LOC112267881,NM_001368251,NM_014218,ENST00000538269,ENST00000336077,ENST00000400864,ENST00000402254,ENST00000396284,ENST00000541392,ENST00000291633,ENST00000434419,CCDS12904	chr19	55286560	55286966	0.671798	0.24	OMIM:KIR2DL1	604936	CNVKIT,ED,CONIFER
KIR2DL1,LOC112267881,NM_001368251,NM_014218,ENST00000538269,ENST00000336077,ENST00000400864,ENST00000402254,ENST00000396284,ENST00000541392,ENST00000291633,ENST00000434419,CCDS12904	chr19	55289946	55290349	0.659636	0.24	OMIM:KIR2DL1	604936	CNVKIT,ED,CONIFER
KIR2DL1,LOC112267881,NM_001368251,NM_014218,ENST00000538269,ENST00000336077,ENST00000400864,ENST00000402254,ENST00000396284,ENST00000541392,ENST00000291633,ENST00000434419,CCDS12904	chr19	55291477	55291798	0.563344	0.27	OMIM:KIR2DL1	604936	CNVKIT,ED,CONIFER
SPAG11B,NM_058202,NM_058201,NM_058207,NM_058206,NM_058200,NM_016512,ENST00000528168,ENST00000297498,ENST00000528943,ENST00000398462,ENST00000361111,ENST00000528767,ENST00000359758,ENST00000458665,CCDS5965,CCDS47774,CCDS5966,CCDS5964	chr8	7309593	7310000	0.5	0.26	OMIM:SPAG11B	606560	CNVKIT,ED,CONIFER
SPAG11B,NM_058202,NM_058201,NM_058203,NM_058200,NM_016512,ENST00000297498,ENST00000528943,ENST00000398462,ENST00000317900,ENST00000361111,ENST00000528767,ENST00000359758,CCDS5965,CCDS47774,CCDS5966,CCDS5967,CCDS5964	chr8	7318766	7319160	0.5	0.29	OMIM:SPAG11B	606560	CNVKIT,ED,CONIFER
SPAG11B,NM_058202,NM_058201,NM_058203,NM_058200,NM_016512,ENST00000297498,ENST00000528943,ENST00000398462,ENST00000317900,ENST00000361111,ENST00000528767,ENST00000359758,CCDS5965,CCDS47774,CCDS5966,CCDS5964,CCDS5967	chr8	7320049	7320484	0.54023	0.29	OMIM:SPAG11B	606560	CNVKIT,ED,CONIFER
SPAG11B,NM_058202,NM_058201,NM_058203,NM_058200,NM_016512,ENST00000297498,ENST00000528943,ENST00000398462,ENST00000317900,ENST00000361111,ENST00000359758,CCDS5965,CCDS47774,CCDS5966,CCDS5967,CCDS5964	chr8	7320751	7321322	0.5	0.27	OMIM:SPAG11B	606560	CNVKIT,ED,CONIFER
DEFB104A,DEFB104B,NM_001040702,NM_080389,ENST00000316169,CCDS34812	chr8	7327763	7328155	0.544643	0.34			CNVKIT,ED,CONIFER
DEFB104A,DEFB104B,NM_001040702,NM_080389,ENST00000316169,CCDS34812	chr8	7332309	7332714	0.592593	0.33			CNVKIT,ED,CONIFER
DEFB106B,DEFB106A,NM_152251,NM_001040704,ENST00000335479,CCDS34813	chr8	7339948	7340366	0.541866	0.32			CNVKIT,ED,CONIFER
-	chr8	7343729	7344136	0.518428	0.28			CNVKIT,ED,CONIFER
DEFB105A,DEFB105B,NM_152250,NM_001040703,ENST00000335510,CCDS34814	chr8	7345089	7345901	0.521552	0.29			CNVKIT,ED,CONIFER
FAM90A7P,NR_046343,ENST00000535455,ENST00000400142,ENST00000425087,ENST00000413161	chr8	7429418	7430473	0.27575	0.43	OMIM:FAM90A7P	613044	CNVKIT,ED,CONIFER
FAM90A7P,NR_046343,ENST00000535455,ENST00000400142,ENST00000425087,ENST00000413161	chr8	7430978	7431369	0.119565	0.52	OMIM:FAM90A7P	613044	CNVKIT,ED,CONIFER
FAM90A7P,NR_046343,ENST00000535455,ENST00000400142,ENST00000425087,ENST00000413161	chr8	7431548	7431954	0.038588	0.5	OMIM:FAM90A7P	613044	CNVKIT,ED,CONIFER
ENST00000535455,ENST00000400142,ENST00000425087,ENST00000413161	chr8	7432286	7432722	0.238532	0.52			CNVKIT,ED,CONIFER
ENST00000413161	chr8	7435007	7435412	0.081893	0.49			CNVKIT,ED,CONIFER
ENST00000400138,ENST00000400136,ENST00000413161	chr8	7437067	7438261	0.041946	0.57			CNVKIT,ED,CONIFER
PRR23D1,PRR23D2,NM_001282479,NM_001282478,ENST00000528972	chr8	7638576	7638943	0.5	0.28			CNVKIT,ED,CONIFER
DEFB107A,DEFB107B,NM_001037668,NM_001040705,ENST00000335021,CCDS43699	chr8	7669165	7669573	0.5	0.28			CNVKIT,ED,CONIFER
DEFB107A,NM_001037668,ENST00000335021	chr8	7672970	7673370	0.54375	0.29			CNVKIT,ED,CONIFER
DEFB105A,DEFB105B,NM_152250,NM_001040703,ENST00000334773,CCDS34832	chr8	7679340	7679768	0.502336	0.28			CNVKIT,ED,CONIFER
DEFB105A,DEFB105B,NM_152250,NM_001040703,ENST00000334773,CCDS34832	chr8	7680701	7681513	0.521552	0.29			CNVKIT,ED,CONIFER
-	chr8	7682466	7682873	0.542998	0.3			CNVKIT,ED,CONIFER
DEFB106B,DEFB106A,NM_152251,NM_001040704,ENST00000335186,CCDS34833	chr8	7686234	7686652	0.545455	0.27			CNVKIT,ED,CONIFER
DEFB104A,DEFB104B,NM_001040702,NM_080389,ENST00000314265,CCDS34834	chr8	7693882	7694287	0.57284	0.31			CNVKIT,ED,CONIFER
DEFB104A,DEFB104B,NM_001040702,NM_080389,ENST00000314265,CCDS34834	chr8	7698438	7698830	0.542092	0.29			CNVKIT,ED,CONIFER
-	chr8	7705271	7705842	0.5	0.27			CNVKIT,ED,CONIFER
SPAG11A,SPAG11B,NM_001363726,NM_058203,NM_001081552,ENST00000434307,ENST00000528033,ENST00000326558,ENST00000351436,ENST00000525884,ENST00000400125,CCDS43700	chr8	7706109	7706544	0.54023	0.31	OMIM:SPAG11B	606560	CNVKIT,ED,CONIFER
ENST00000439746	chr8	7882997	7883402	0.101235	0.44			CNVKIT,ED,CONIFER
DMBT1,NM_001320644,NM_007329,NM_004406,NM_017579,ENST00000344338,ENST00000330163,ENST00000368909,ENST00000368955,ENST00000368956,ENST00000359586,ENST00000338354,CCDS44490,CCDS44491,CCDS44492	chr10	124343709	124344106	0.534425	0.28	OMIM:DMBT1	601969	CNVKIT,ED,CONIFER,CNMOPS
DMBT1,NM_001320644,NM_007329,NM_004406,NM_017579,ENST00000344338,ENST00000330163,ENST00000368909,ENST00000368955,ENST00000368956,ENST00000359586,ENST00000338354,CCDS44490,CCDS44491,CCDS44492	chr10	124344543	124344988	0.853184	0.52	OMIM:DMBT1	601969	CNVKIT,ED,CONIFER,CNMOPS
DMBT1,NM_001320644,NM_007329,NM_004406,NM_017579,ENST00000344338,ENST00000330163,ENST00000368909,ENST00000368955,ENST00000368956,ENST00000359586,ENST00000338354,CCDS44490,CCDS44491,CCDS44492	chr10	124345475	124346054	0.700201	0.5	OMIM:DMBT1	601969	CNVKIT,ED,CONIFER,CNMOPS
DMBT1,NM_001320644,NM_007329,NM_004406,NM_017579,ENST00000344338,ENST00000330163,ENST00000368909,ENST00000368955,ENST00000368956,ENST00000359586,ENST00000338354,CCDS44490,CCDS44491,CCDS44492	chr10	124346669	124347075	0.950739	0.57	OMIM:DMBT1	601969	CNVKIT,ED,CONIFER,CNMOPS
DMBT1,NM_001320644,NM_007329,NM_004406,NM_017579,ENST00000344338,ENST00000330163,ENST00000368909,ENST00000368955,ENST00000368956,ENST00000359586,ENST00000338354,CCDS44490,CCDS44491,CCDS44492	chr10	124347847	124348251	0.983911	0.53	OMIM:DMBT1	601969	CNVKIT,ED,CONIFER,CNMOPS
DMBT1,NM_001320644,NM_007329,NM_004406,NM_017579,ENST00000344338,ENST00000330163,ENST00000368909,ENST00000368955,ENST00000368956,ENST00000359586,ENST00000338354,CCDS44490,CCDS44491,CCDS44492	chr10	124348270	124348938	0.726921	0.52	OMIM:DMBT1	601969	CNVKIT,ED,CONIFER,CNMOPS
DMBT1,NM_001320644,NM_007329,NM_004406,NM_017579,ENST00000344338,ENST00000330163,ENST00000368909,ENST00000368955,ENST00000368956,ENST00000359586,ENST00000338354,CCDS44490,CCDS44491,CCDS44492	chr10	124350117	124350446	0.941236	0.52	OMIM:DMBT1	601969	CNVKIT,ED,CONIFER,CNMOPS
DMBT1,NM_001320644,NM_007329,NM_004406,NM_017579,ENST00000344338,ENST00000330163,ENST00000368909,ENST00000368955,ENST00000368956,ENST00000359586,ENST00000338354,CCDS44490,CCDS44491,CCDS44492	chr10	124350757	124351572	0.984663	0.53	OMIM:DMBT1	601969	CNVKIT,ED,CONIFER,CNMOPS
DMBT1,NM_001320644,NM_007329,NM_004406,NM_017579,ENST00000344338,ENST00000330163,ENST00000368909,ENST00000368955,ENST00000368956,ENST00000359586,ENST00000338354,CCDS44490,CCDS44491,CCDS44492	chr10	124351611	124352017	0.893678	0.52	OMIM:DMBT1	601969	CNVKIT,ED,CONIFER,CNMOPS
DMBT1,NM_001320644,NM_007329,NM_004406,NM_017579,ENST00000344338,ENST00000330163,ENST00000368909,ENST00000368955,ENST00000368956,ENST00000359586,ENST00000338354,CCDS44490,CCDS44491,CCDS44492	chr10	124352684	124353211	0.432638	0.51	OMIM:DMBT1	601969	CNVKIT,ED,CONIFER,CNMOPS
DMBT1,NM_001320644,NM_007329,NM_004406,NM_017579,ENST00000344338,ENST00000330163,ENST00000368909,ENST00000368955,ENST00000368956,ENST00000359586,ENST00000338354,CCDS44490,CCDS44491,CCDS44492	chr10	124353383	124353713	0.455556	0.35	OMIM:DMBT1	601969	CNVKIT,ED,CONIFER,CNMOPS
NPEPPSP1,NR_036750,ENST00000544906,ENST00000523258,ENST00000520499,ENST00000520237,ENST00000312412,ENST00000400815,ENST00000537432,ENST00000523052	chr17	36351698	36352134	0.708716	0.36	PSEUDO:NPEPPSP1		CNVKIT,ED,CONIFER,CNMOPS
NPEPPSP1,NR_036750,ENST00000544906,ENST00000523258,ENST00000520499,ENST00000520237,ENST00000312412,ENST00000523089,ENST00000400815,ENST00000537432,ENST00000518004,ENST00000523052	chr17	36352245	36352642	0.702771	0.37	PSEUDO:NPEPPSP1		CNVKIT,ED,CONIFER,CNMOPS
NPEPPSP1,NR_036750,ENST00000544906,ENST00000523258,ENST00000520499,ENST00000520237,ENST00000312412,ENST00000523089,ENST00000400815,ENST00000537432,ENST00000518004,ENST00000523052	chr17	36357761	36358499	0.656278	0.34	PSEUDO:NPEPPSP1		CNVKIT,ED,CONIFER,CNMOPS
ENST00000570034	chr17	44552439	44552855	0.575721	0.59			CNVKIT,ED,CONIFER,CNMOPS
ENST00000570034	chr17	44553403	44553772	0.48374	0.32			CNVKIT,ED,CONIFER,CNMOPS
ENST00000570034	chr17	44554043	44554466	0.55792	0.4			CNVKIT,ED,CONIFER,CNMOPS
ENST00000570034	chr17	44564270	44564642	0.641129	0.6			CNVKIT,ED,CONIFER,CNMOPS
ARL17A,LRRC37A2,NM_001288812,NM_001006607,ENST00000333412,ENST00000576629,CCDS42353	chr17	44589907	44592810	0.166408	0.37	OMIM:LRRC37A2	616556	CNVKIT,ED,CONIFER,CNMOPS
CYP2A6,NM_000762,ENST00000599960,ENST00000301141,ENST00000601627,CCDS12568	chr19	41350455	41350828	0.725201	0.34	OMIM:CYP2A6	122720	CNVKIT,ED,CONIFER,CNMOPS
CYP2A6,NM_000762,ENST00000596719,ENST00000301141,ENST00000601627,CCDS12568	chr19	41350969	41351587	0.822006	0.33	OMIM:CYP2A6	122720	CNVKIT,ED,CONIFER,CNMOPS
CYP2A6,NM_000762,ENST00000596719,ENST00000301141,ENST00000601627,CCDS12568	chr19	41351708	41352076	0.709466	0.32	OMIM:CYP2A6	122720	CNVKIT,ED,CONIFER,CNMOPS
CYP2A6,NM_000762,ENST00000596719,ENST00000600495,ENST00000301141,ENST00000601627,CCDS12568	chr19	41352595	41353119	0.713104	0.33	OMIM:CYP2A6	122720	CNVKIT,ED,CONIFER,CNMOPS
KIR3DL3,NM_153443,ENST00000538269,ENST00000400864,ENST00000291860,ENST00000402254,ENST00000396284,ENST00000541392,CCDS12903	chr19	55247090	55247716	0.689031	0.23	OMIM:KIR3DL3	610095	CNVKIT,ED,CONIFER,CNMOPS
KIR2DL3,NM_015868,ENST00000342376,ENST00000538269,ENST00000400864,ENST00000402254,ENST00000396284,ENST00000541392,ENST00000434419	chr19	55249897	55250219	0.694876	0.31	OMIM:KIR2DL3	604938	CNVKIT,ED,CONIFER,CNMOPS
KIR2DL3,NM_015868,ENST00000538269,ENST00000342376,ENST00000400864,ENST00000402254,ENST00000396284,ENST00000541392,ENST00000434419,CCDS33107	chr19	55250698	55251027	0.761651	0.26	OMIM:KIR2DL3	604938	CNVKIT,ED,CONIFER,CNMOPS
KIR2DL3,NM_015868,ENST00000538269,ENST00000342376,ENST00000400864,ENST00000402254,ENST00000396284,ENST00000541392,ENST00000434419,CCDS33107	chr19	55253348	55253890	0.575031	0.25	OMIM:KIR2DL3	604938	CNVKIT,ED,CONIFER,CNMOPS
KIR2DL3,NM_015868,ENST00000342376,ENST00000538269,ENST00000400864,ENST00000402254,ENST00000396284,ENST00000541392,ENST00000434419,CCDS33107	chr19	55255084	55255499	0.549598	0.21	OMIM:KIR2DL3	604938	CNVKIT,ED,CONIFER,CNMOPS
KIR3DL1,NM_001322168,NM_013289,ENST00000358178,ENST00000538269,ENST00000326542,ENST00000402254,ENST00000541392,ENST00000391728,CCDS42621	chr19	55328798	55329119	0.924714	0.62	OMIM:KIR3DL1	604946	CNVKIT,ED,CONIFER,CNMOPS
ENST00000474213	chr2	89976019	89976667	0.630916	0.21			CNVKIT,ED,CONIFER,CNMOPS
ENST00000491977	chr2	89986281	89987242	0.642473	0.2			CNVKIT,ED,CONIFER,CNMOPS
ENST00000453166	chr2	89998766	89999633	0.524798	0.17			CNVKIT,ED,CONIFER,CNMOPS
ENST00000453184,ENST00000558152	chr2	90007606	90008348	0.561882	0.24			CNVKIT,ED,CONIFER,CNMOPS
ENST00000390268	chr2	90024707	90025030	0.691434	0.25			CNVKIT,ED,CONIFER,CNMOPS
ENST00000390268	chr2	90025192	90025513	0.551142	0.22			CNVKIT,ED,CONIFER,CNMOPS
ENST00000462693	chr2	90043603	90043933	0.5	0.15			CNVKIT,ED,CONIFER,CNMOPS
ENST00000462693	chr2	90043974	90044536	0.654359	0.21			CNVKIT,ED,CONIFER,CNMOPS
ENST00000436451	chr2	90060226	90061113	0.582864	0.21			CNVKIT,ED,CONIFER,CNMOPS
ENST00000390270	chr2	90077714	90078477	0.622215	0.18			CNVKIT,ED,CONIFER,CNMOPS
-	chr2	90108259	90109385	0.973357	0.2			CNVKIT,ED,CONIFER,CNMOPS
ENST00000483379	chr2	90121584	90122261	0.599458	0.24			CNVKIT,ED,CONIFER,CNMOPS
ENST00000492446	chr2	90138952	90139620	0.417665	0.2			CNVKIT,ED,CONIFER,CNMOPS
ENST00000417279	chr2	90153614	90154295	0.32746	0.16			CNVKIT,ED,CONIFER,CNMOPS
ENST00000390275	chr2	90192875	90193456	0.418101	0.28			CNVKIT,ED,CONIFER,CNMOPS
ENST00000390276	chr2	90198642	90199323	0.379834	0.27			CNVKIT,ED,CONIFER,CNMOPS
ENST00000390277	chr2	90211609	90212416	0.519207	0.21			CNVKIT,ED,CONIFER,CNMOPS
ENST00000390278	chr2	90229022	90229704	0.884897	0.22			CNVKIT,ED,CONIFER,CNMOPS
ENST00000468879	chr2	90248852	90249566	0.762838	0.22			CNVKIT,ED,CONIFER,CNMOPS
GGTLC3,FAM230G,NR_136572,NM_001355479,ENST00000404912,ENST00000424787	chr22	20367484	20367804	0.081771	0.39	OMIM:GGTLC3	612340	CNVKIT,ED,CONIFER,CNMOPS
FAM230G,TMEM191B,NR_136572,NM_001242313,ENST00000426653	chr22	20377611	20378273	0.425226	0.55			CNVKIT,ED,CONIFER,CNMOPS
FAM230G,TMEM191B,NR_136572,NM_001242313,ENST00000426653	chr22	20378314	20379075	0.590013	0.97			CNVKIT,ED,CONIFER,CNMOPS
FAM230G,TMEM191B,NR_136572,NM_001242313,ENST00000412928,ENST00000438669,ENST00000424812,ENST00000436846,ENST00000448747	chr22	20379197	20379517	0.352604	0.43			CNVKIT,ED,CONIFER,CNMOPS
FAM230G,TMEM191B,NR_136572,NM_001242313,ENST00000412928,ENST00000438669,ENST00000424812,ENST00000544204,ENST00000436846,ENST00000448747	chr22	20379615	20379938	0.482456	0.64			CNVKIT,ED,CONIFER,CNMOPS
FAM230G,TMEM191B,NR_136572,NM_001242313,ENST00000438669,ENST00000544204	chr22	20380166	20380496	0.39798	0.85			CNVKIT,ED,CONIFER,CNMOPS
PI4KAP1,FAM230G,NR_136572,NR_003563,ENST00000452110,ENST00000455715,ENST00000452435,ENST00000430523,ENST00000437178,ENST00000544467	chr22	20383671	20384075	0.490511	0.44	PSEUDO:PI4KAP1		CNVKIT,ED,CONIFER,CNMOPS
PI4KAP1,FAM230G,NR_136572,NR_003563,ENST00000452110,ENST00000400467,ENST00000455715,ENST00000452435,ENST00000430523,ENST00000437178,ENST00000544467	chr22	20385102	20385419	0.522608	0.67	PSEUDO:PI4KAP1		CNVKIT,ED,CONIFER,CNMOPS
PI4KAP1,FAM230G,NR_136572,NR_003563,ENST00000452110,ENST00000400467,ENST00000455715,ENST00000452435,ENST00000430523,ENST00000437178,ENST00000544467	chr22	20385592	20385983	0.512361	0.84	PSEUDO:PI4KAP1		CNVKIT,ED,CONIFER,CNMOPS
PI4KAP1,FAM230G,NR_136572,NR_003563,ENST00000452110,ENST00000400467,ENST00000452435,ENST00000455715,ENST00000430523,ENST00000437178,ENST00000544467	chr22	20386357	20386688	0.43857	1.11	PSEUDO:PI4KAP1		CNVKIT,ED,CONIFER,CNMOPS
PI4KAP1,FAM230G,NR_136572,NR_003563,ENST00000452110,ENST00000400467,ENST00000452435,ENST00000455715,ENST00000430523,ENST00000437178,ENST00000544467	chr22	20386978	20387299	0.441848	0.45	PSEUDO:PI4KAP1		CNVKIT,ED,CONIFER,CNMOPS
PI4KAP1,FAM230G,NR_136572,NR_003563,ENST00000452110,ENST00000400467,ENST00000438765,ENST00000430523,ENST00000437178,ENST00000416922,ENST00000544467	chr22	20388054	20388796	0.427897	0.75	PSEUDO:PI4KAP1		CNVKIT,ED,CONIFER,CNMOPS
PI4KAP1,FAM230G,NR_136572,NR_003563,ENST00000452110,ENST00000400467,ENST00000438765,ENST00000430523,ENST00000437178,ENST00000416922,ENST00000544467	chr22	20388969	20389290	0.429906	0.36	PSEUDO:PI4KAP1		CNVKIT,ED,CONIFER,CNMOPS
PI4KAP1,FAM230G,NR_136572,NR_003563,ENST00000452110,ENST00000400467,ENST00000438765,ENST00000430523,ENST00000437178,ENST00000416922,ENST00000544467	chr22	20390185	20390587	0.493781	0.93	PSEUDO:PI4KAP1		CNVKIT,ED,CONIFER,CNMOPS
PI4KAP1,FAM230G,NR_136572,NR_003563,ENST00000452110,ENST00000400467,ENST00000438765,ENST00000430523,ENST00000437178,ENST00000416922,ENST00000544467	chr22	20393336	20393750	0.488728	0.63	PSEUDO:PI4KAP1		CNVKIT,ED,CONIFER,CNMOPS
PI4KAP1,FAM230G,NR_136572,NR_003563,ENST00000452110,ENST00000400467,ENST00000438765,ENST00000430523,ENST00000437178,ENST00000416922,ENST00000544467	chr22	20394440	20394805	0.580365	0.55	PSEUDO:PI4KAP1		CNVKIT,ED,CONIFER,CNMOPS
PI4KAP1,FAM230G,NR_136572,NR_003563,ENST00000452110,ENST00000400467,ENST00000438765,ENST00000430523,ENST00000437178,ENST00000416922,ENST00000544467	chr22	20396923	20397253	0.40505	0.33	PSEUDO:PI4KAP1		CNVKIT,ED,CONIFER,CNMOPS
PI4KAP1,FAM230G,NR_136572,NR_003563,ENST00000452110,ENST00000400467,ENST00000438765,ENST00000430523,ENST00000437178,ENST00000416922,ENST00000544467	chr22	20397672	20397993	0.458463	0.95	PSEUDO:PI4KAP1		CNVKIT,ED,CONIFER,CNMOPS
PI4KAP1,FAM230G,NR_136572,NR_003563,ENST00000400467,ENST00000418108,ENST00000438765,ENST00000430523,ENST00000437178,ENST00000416922,ENST00000544467	chr22	20398097	20398436	0.45526	1.03	PSEUDO:PI4KAP1		CNVKIT,ED,CONIFER,CNMOPS
ZDHHC11B,NM_001351303,NR_147096,NR_147095,ENST00000382776,ENST00000508859,ENST00000424784	chr5	766685	767227	0.890221	0.43			CNVKIT,ED,CONIFER,CNMOPS
ZDHHC11B,NR_147096,NR_147095,ENST00000506203,ENST00000424784	chr5	768738	769155	0.541966	0.28			CNVKIT,ED,CONIFER,CNMOPS
ZDHHC11,NM_024786,ENST00000503758,ENST00000283441,ENST00000424784	chr5	795836	796746	0.704945	0.33			CNVKIT,ED,CONIFER,CNMOPS
ZDHHC11,NM_024786,ENST00000283441,ENST00000503758,ENST00000507800,ENST00000424784	chr5	801000	801420	0.660714	0.36			CNVKIT,ED,CONIFER,CNMOPS
ZDHHC11,NM_024786,ENST00000503758,ENST00000283441,ENST00000507800,ENST00000424784,CCDS3857	chr5	814635	815075	0.868939	0.37			CNVKIT,ED,CONIFER,CNMOPS
ZDHHC11,NM_024786,ENST00000503758,ENST00000283441,ENST00000507800,ENST00000424784,CCDS3857	chr5	819441	820072	0.936344	0.37			CNVKIT,ED,CONIFER,CNMOPS
ZDHHC11,NM_024786,ENST00000283441,ENST00000503758,ENST00000507800,ENST00000424784,CCDS3857	chr5	821807	822195	0.95146	0.4			CNVKIT,ED,CONIFER,CNMOPS
BTNL8,NM_001159709,NM_001159708,NM_001159707,NM_024850,NM_001040462,NM_001159710,ENST00000505126,ENST00000511704,ENST00000508408,ENST00000400707,ENST00000340184,ENST00000503543,ENST00000231229,ENST00000533815,CCDS4459,CCDS54957,CCDS54959,CCDS54956,CCDS43413,CCDS54958	chr5	180375757	180376140	0.545692	0.38	OMIM:BTNL8	615606	CNVKIT,ED,CONIFER,CNMOPS
BTNL8,NM_001159709,NM_001159708,NM_001159707,NM_024850,NM_001040462,NM_001159710,ENST00000505126,ENST00000511704,ENST00000508408,ENST00000400707,ENST00000340184,ENST00000503543,ENST00000231229,ENST00000533815,CCDS4459,CCDS54957,CCDS54959,CCDS54956,CCDS43413,CCDS54958	chr5	180376174	180376504	0.957576	0.56	OMIM:BTNL8	615606	CNVKIT,ED,CONIFER,CNMOPS
BTNL8,NM_001159709,NM_001159708,NM_001159707,NM_024850,NM_001040462,NM_001159710,ENST00000505126,ENST00000511704,ENST00000508408,ENST00000400707,ENST00000340184,ENST00000231229,ENST00000533815,CCDS54957,CCDS54959,CCDS43413,CCDS54958	chr5	180376761	180377601	0.880357	0.47	OMIM:BTNL8	615606	CNVKIT,ED,CONIFER,CNMOPS
-	chr5	180409085	180409719	0.963722	0.49			CNVKIT,ED,CONIFER,CNMOPS
BTNL3,NM_197975,ENST00000342868,CCDS47358	chr5	180415900	180416327	1	0.51	OMIM:BTNL3	606192	CNVKIT,ED,CONIFER,CNMOPS
BTNL3,NM_197975,ENST00000342868,CCDS47358	chr5	180419751	180420312	0.959893	0.5	OMIM:BTNL3	606192	CNVKIT,ED,CONIFER,CNMOPS
BTNL3,NM_197975,ENST00000342868,CCDS47358	chr5	180423951	180424595	1	0.52	OMIM:BTNL3	606192	CNVKIT,ED,CONIFER,CNMOPS
PRR23D1,PRR23D2,NM_001282479,NM_001282478,ENST00000528972,CCDS64821	chr8	7636644	7638150	0.504814	0.29			CNVKIT,ED,CONIFER,CNMOPS
LOC392196,FAM66D,NR_003275,NR_027425,ENST00000434078,ENST00000526505	chr8	11985741	11986061	0.533333	0.69			CNVKIT,ED,CONIFER,CNMOPS
LOC392196,FAM66D,NR_003275,NR_027425,ENST00000434078,ENST00000526505	chr8	11986228	11986892	0.463228	0.68			CNVKIT,ED,CONIFER,CNMOPS
USP17L7,FAM66D,NM_001256869,NR_027425,ENST00000434078,ENST00000530447,ENST00000416902	chr8	11989813	11991586	0.571818	0.68			CNVKIT,ED,CONIFER,CNMOPS
FAM66D,USP17L2,NM_201402,NR_027425,ENST00000434078,ENST00000333796,CCDS43713	chr8	11994598	11996393	0.293547	0.69	OMIM:USP17L2	610186	CNVKIT,ED,CONIFER,CNMOPS
CPSF1,NM_013291,ENST00000349769,ENST00000527827,CCDS34966	chr8	145621495	145623458	0.967736	0.13	OMIM:CPSF1	606027	CONIFER
CPSF1,NM_013291,ENST00000349769,ENST00000527916,CCDS34966	chr8	145623594	145627321	0.98484	0.12	OMIM:CPSF1	606027	CONIFER
CPSF1,NM_013291,ENST00000531042,ENST00000349769,CCDS34966	chr8	145634290	145634685	1	0.17	OMIM:CPSF1	606027	CONIFER
SLC39A4,NM_017767,NM_001280557,NM_130849,ENST00000530807,ENST00000531013,ENST00000276833,ENST00000532718,ENST00000527148,ENST00000301305,ENST00000529462,CCDS6424,CCDS43782	chr8	145637692	145638401	1	0.15	OMIM:SLC39A4	607059	CONIFER
SLC39A4,NM_017767,NM_001280557,NM_130849,ENST00000530807,ENST00000531013,ENST00000276833,ENST00000532718,ENST00000527148,ENST00000301305,ENST00000531789,ENST00000529462,CCDS6424,CCDS43782	chr8	145638545	145639917	1	0.17	OMIM:SLC39A4	607059	CONIFER
SLC39A4,NM_017767,NM_130849,ENST00000276833,ENST00000526658,ENST00000301305,CCDS6424,CCDS43782	chr8	145639942	145640854	1	0.15	OMIM:SLC39A4	607059	CONIFER
GPT,NM_005309,ENST00000527165,ENST00000534702,ENST00000394955,ENST00000528431,CCDS6430	chr8	145731091	145732505	0.997878	0.18	OMIM:GPT	138200	CONIFER
MFSD3,NM_138431,NR_130120,ENST00000301327,ENST00000528047	chr8	145734431	145740040	1	0.12			CONIFER
DDX11L1,LOC102725121,NR_148357,NR_046018,ENST00000515242,ENST00000518655,ENST00000450305,ENST00000456328	chr1	12495	12902	0.160319	0.26	PSEUDO:DDX11L1		ED
DDX11L1,LOC102725121,NR_148357,NR_046018,ENST00000515242,ENST00000518655,ENST00000450305,ENST00000456328	chr1	13063	13758	0.171942	0.28	PSEUDO:DDX11L1		ED
WASH7P,NR_024540,ENST00000488147,ENST00000538476,ENST00000438504,ENST00000541675,ENST00000423562	chr1	14520	15115	0.17591	0.25	PSEUDO:WASH7P		ED
WASH7P,NR_024540,ENST00000488147,ENST00000438504,ENST00000538476,ENST00000541675,ENST00000423562	chr1	15695	16014	0.234326	0.71	PSEUDO:WASH7P		ED
WASH7P,NR_024540,ENST00000488147,ENST00000438504,ENST00000538476,ENST00000541675,ENST00000423562	chr1	16643	18511	0.118754	0.18	PSEUDO:WASH7P		ED
-	chr1	65409	66072	0.506285	0.24			ED
OR4F5,NM_001005484,ENST00000335137,CCDS30547	chr1	68928	70061	0.416593	0.22			ED
ENST00000453576,ENST00000477740	chr1	128975	129355	0.138158	0.39			ED
LOC729737,NR_039983,ENST00000423372,ENST00000494149	chr1	135167	135729	0.071174	0.32			ED
LOC729737,NR_039983,ENST00000423372	chr1	135815	136135	0.125521	0.42			ED
LOC729737,NR_039983,ENST00000595919,ENST00000423372	chr1	137336	139900	0.13319	0.2			ED
LOC100132062,LOC100132287,NR_028322,NR_028325,ENST00000425496,ENST00000440038,ENST00000423728,ENST00000601814,ENST00000455464,ENST00000419160	chr1	324162	326798	0.031487	0.16			ED
-	chr1	668292	668869	0.141103	0.42			ED
-	chr1	671698	672203	0.212046	0.5			ED
-	chr1	675114	675691	0.052571	0.23			ED
ENST00000591702,ENST00000589531,ENST00000585768,ENST00000590848,ENST00000429505,ENST00000586288,ENST00000587530,ENST00000588951,ENST00000591440,ENST00000593022,ENST00000358533,ENST00000585745,ENST00000586928	chr1	721311	722072	0.658125	0.23			ED
ENST00000443772,ENST00000589531,ENST00000586288,ENST00000588951,ENST00000412115,ENST00000447500,ENST00000593022,ENST00000590817	chr1	741069	741389	0.390625	0.28			ED
-	chr1	745341	745661	0.484635	0.44			ED
FAM87B,NR_103536,ENST00000326734,ENST00000435300	chr1	752810	753178	0.5	0.14			ED
LINC00115,NR_024321,ENST00000473798,ENST00000536430	chr1	761910	762665	0.680795	0.23			ED
LINC01128,NR_047523,NR_047519,NR_047526,NR_047525,NR_047521,NR_047524,ENST00000448975,ENST00000609139,ENST00000416570,ENST00000449005,ENST00000610067,ENST00000609009,ENST00000608189,ENST00000445118	chr1	777236	777736	0.682	0.32			ED
LINC01128,NR_047523,NR_047519,NR_047525,NR_047521,NR_047524,ENST00000445118	chr1	792165	792485	0.667188	0.24			ED
FAM41C,NR_027055,ENST00000427857,ENST00000446136,ENST00000432963	chr1	803672	804170	0.269913	0.24			ED
ATAD3B,NM_001317238,NM_031921,ENST00000378736,ENST00000378741,ENST00000472194,ENST00000308647,CCDS30	chr1	1414278	1414683	0.601235	0.28	OMIM:ATAD3B	612317	ED
ATAD3B,NM_001317238,NM_031921,ENST00000378736,ENST00000378741,ENST00000472194,ENST00000308647,CCDS30	chr1	1416018	1416445	0.708041	0.35	OMIM:ATAD3B	612317	ED
ATAD3A,NM_018188,NM_001170536,NM_001170535,ENST00000378756,ENST00000339113,ENST00000536055,ENST00000439513,ENST00000378755,CCDS31,CCDS53260,CCDS53259	chr1	1452364	1452877	0.7154	0.38	OMIM:ATAD3A	612316	ED
MMP23A,MMP23B,NR_002946,NM_006983,ENST00000378675,ENST00000512731,ENST00000356026,ENST00000472264,ENST00000479814,CCDS30559	chr1	1567976	1569013	0.5	0.24	PSEUDO:MMP23A,OMIM:MMP23B	603321	ED
MMP23A,MMP23B,NR_002946,NM_006983,ENST00000378675,ENST00000489782,ENST00000512731,ENST00000356026,ENST00000490017,ENST00000486400,ENST00000503792,ENST00000435358,ENST00000479814,CCDS30559	chr1	1569079	1570149	0.540654	0.34	PSEUDO:MMP23A,OMIM:MMP23B	603321	ED
CDK11B,NM_033490,NM_033487,NM_001291345,NM_033489,NM_033486,NM_001787,ENST00000513088,ENST00000340677,ENST00000341832,ENST00000407249,ENST00000317673	chr1	1576834	1577457	0.494248	0.14	OMIM:CDK11B	176873	ED
CDK11B,NM_033490,NM_033487,NM_001291345,NM_033489,NM_033486,NM_001787,ENST00000513088,ENST00000340677,ENST00000341832,ENST00000407249,ENST00000317673	chr1	1577526	1577970	0.5	0.18	OMIM:CDK11B	176873	ED
CDK11B,SLC35E2B,NM_033490,NM_033487,NM_001110781,NM_001291345,NM_033489,NM_033486,NM_001787,NM_001290264,ENST00000480991,ENST00000234800,ENST00000378662	chr1	1595631	1596208	0.630849	0.27	OMIM:SLC35E2B	619315	ED
CDK11B,SLC35E2B,NM_033490,NM_033487,NM_001110781,NM_001291345,NM_033489,NM_033486,NM_001787,NM_001290264,ENST00000481276,ENST00000234800,ENST00000378662,CCDS44041	chr1	1607327	1607712	0.624675	0.36	OMIM:SLC35E2B	619315	ED
CDK11B,SLC35E2B,NM_033490,NM_033487,NM_001110781,NM_001291345,NM_033489,NM_033486,NM_001787,NM_001290264,ENST00000481276,ENST00000234800,ENST00000378662,CCDS44041	chr1	1607748	1608298	0.531818	0.15	OMIM:SLC35E2B	619315	ED
CDK11B,MMP23A,NR_002946,NM_033490,NM_033487,NM_001291345,NM_033489,NM_033486,NM_001787,ENST00000412810,ENST00000234610	chr1	1631195	1632232	0.5	0.24	PSEUDO:MMP23A,OMIM:MMP23A	603320	ED
CDK11B,MMP23A,NR_002946,NM_033490,NM_033487,NM_001291345,NM_033489,NM_033486,NM_001787,ENST00000412810,ENST00000234610	chr1	1632298	1633369	0.541083	0.27	PSEUDO:MMP23A,OMIM:MMP23A	603320	ED
CDK11A,CDK11B,NM_033490,NM_033487,NR_132739,NM_001291345,NM_033489,NR_132740,NM_033529,NM_033486,NM_001313982,NM_001787,NM_001313896,NM_024011,ENST00000356937,ENST00000378633,ENST00000378635,ENST00000509982,ENST00000357760,ENST00000358779,ENST00000404249,ENST00000460465,ENST00000356200,ENST00000598846,ENST00000378638,CCDS44042,CCDS44043	chr1	1640736	1641180	0.5	0.19	OMIM:CDK11B	176873	ED
CDK11A,CDK11B,NM_033490,NM_033487,NR_132739,NM_001291345,NM_033489,NR_132740,NM_033529,NM_033486,NM_001313982,NM_001787,NM_001313896,NM_024011,ENST00000356937,ENST00000378633,ENST00000378635,ENST00000509982,ENST00000357760,ENST00000358779,ENST00000404249,ENST00000460465,ENST00000356200,ENST00000598846,ENST00000378638,CCDS44042,CCDS44043	chr1	1643686	1644019	0.504505	0.63	OMIM:CDK11B	176873	ED
CDK11A,CDK11B,NM_033490,NM_033487,NR_132739,NM_001291345,NM_033489,NR_132740,NM_033529,NM_033486,NM_001313982,NM_001787,NM_001313896,NM_024011,ENST00000356937,ENST00000378633,ENST00000378635,ENST00000509982,ENST00000357760,ENST00000358779,ENST00000404249,ENST00000460465,ENST00000356200,ENST00000598846,ENST00000378638,CCDS44042,CCDS44043	chr1	1644510	1645936	0.6714	0.37	OMIM:CDK11B	176873	ED
CDK11A,CDK11B,NM_033490,NM_033487,NR_132739,NM_001291345,NM_033489,NR_132740,NM_033529,NM_033486,NM_001313982,NM_001787,NM_001313896,NM_024011,ENST00000356937,ENST00000378633,ENST00000378635,ENST00000509982,ENST00000357760,ENST00000358779,ENST00000404249,ENST00000460465,ENST00000356200,ENST00000598846,ENST00000378638,CCDS44042,CCDS44043	chr1	1646021	1646463	0.621041	0.29	OMIM:CDK11B	176873	ED
CDK11A,CDK11B,NM_033490,NM_033487,NR_132739,NM_001291345,NM_033489,NR_132740,NM_033529,NM_033486,NM_001313982,NM_001787,NM_001313896,NM_024011,ENST00000356937,ENST00000378633,ENST00000378635,ENST00000509982,ENST00000357760,ENST00000358779,ENST00000404249,ENST00000460465,ENST00000356200,ENST00000598846,ENST00000378638,CCDS44042,CCDS44043	chr1	1646507	1646931	0.755896	0.28	OMIM:CDK11B	176873	ED
CDK11A,CDK11B,NM_033490,NM_033487,NR_132739,NM_001291345,NM_033489,NR_132740,NM_033529,NM_033486,NM_001313982,NM_001787,NM_001313896,NM_024011,ENST00000487462,ENST00000378633,ENST00000378635,ENST00000479362,ENST00000509982,ENST00000357760,ENST00000358779,ENST00000404249,ENST00000460465,ENST00000356200,ENST00000598846,ENST00000378638,CCDS44042,CCDS44043	chr1	1653873	1654344	0.578556	0.38	OMIM:CDK11B	176873	ED
SLC35E2A,NM_001199787,ENST00000417099,ENST00000577672,ENST00000598846,ENST00000355439	chr1	1656646	1657041	0.526793	0.26	PSEUDO:SLC35E2A		ED
SLC35E2A,NM_182838,NM_001199787,ENST00000400924,ENST00000417099,ENST00000577672,ENST00000598846,ENST00000355439,CCDS55560	chr1	1661537	1662114	0.630849	0.28	PSEUDO:SLC35E2A		ED
SLC35E2A,NM_182838,NM_001199787,ENST00000475229,ENST00000400924,ENST00000577672,ENST00000424604,ENST00000598846,ENST00000355439,ENST00000246421,CCDS55560,CCDS33	chr1	1665998	1666443	0.71573	0.32	PSEUDO:SLC35E2A		ED
SLC35E2A,NM_182838,NM_001199787,ENST00000400924,ENST00000355439,ENST00000246421,CCDS55560,CCDS33	chr1	1670185	1670570	0.624675	0.35	PSEUDO:SLC35E2A		ED
SLC35E2A,NM_182838,NM_001199787,ENST00000400924,ENST00000355439,ENST00000246421,CCDS55560,CCDS33	chr1	1670606	1671156	0.531818	0.15	PSEUDO:SLC35E2A		ED
PRAMEF1,NM_023013,ENST00000332296,CCDS148	chr1	12853214	12853705	0.583164	0.24			ED
PRAMEF1,NM_023013,ENST00000332296,CCDS148	chr1	12853969	12854657	0.547238	0.21			ED
PRAMEF1,NM_023013,NM_001294139,ENST00000332296,ENST00000400814,CCDS148	chr1	12854841	12855161	0.340104	0.3			ED
PRAMEF1,NM_023013,NM_001294139,ENST00000332296,ENST00000400814,CCDS148	chr1	12855442	12856093	0.40105	0.27			ED
PRAMEF11,NM_001146344,ENST00000535591,ENST00000437584,CCDS53268	chr1	12884681	12885487	0.261063	0.23			ED
PRAMEF11,NM_001146344,ENST00000535591,ENST00000437584,CCDS53268	chr1	12887036	12887833	0.430468	0.22			ED
PRAMEF11,NM_001146344,ENST00000535591,ENST00000437584,CCDS53268	chr1	12888234	12888701	0.35778	0.19			ED
PRAMEF18,NM_001099850,ENST00000376187,ENST00000376192	chr1	13035470	13035880	0.15691	0.34			ED
PRAMEF18,NM_001099850,ENST00000376187,ENST00000376192	chr1	13036127	13036984	0.290937	0.33			ED
PRAMEF18,NM_001099850,ENST00000376187,ENST00000376192	chr1	13037642	13038501	0.395809	0.46			ED
ENST00000415919	chr1	13140377	13140787	0.15691	0.34			ED
ENST00000415919	chr1	13141034	13141891	0.337223	0.36			ED
ENST00000415919	chr1	13144312	13145114	0.122922	0.13			ED
PRAMEF18,PRAMEF22,NM_001099850,NM_001100631,ENST00000353410,ENST00000376173	chr1	13328712	13329571	0.386496	0.46			ED
PRAMEF18,PRAMEF22,NM_001099850,NM_001100631,ENST00000353410,ENST00000376173	chr1	13330229	13331086	0.290159	0.39			ED
PRAMEF18,PRAMEF22,NM_001099850,NM_001100631,ENST00000353410,ENST00000376173	chr1	13331333	13331743	0.156097	0.37			ED
PRAMEF18,PRAMEF22,NM_001099850,NM_001100631,ENST00000453094	chr1	13352012	13352406	0.304357	0.43			ED
PRAMEF18,PRAMEF22,NM_001099850,NM_001100631,ENST00000453094	chr1	13353731	13354081	0.201428	0.44			ED
PRAMEF18,PRAMEF27,PRAMEF5,PRAMEF22,PRAMEF6,NM_001099850,NM_001100631,NM_001013407,NM_001010889,NM_001300891,ENST00000376168	chr1	13364832	13365339	0.125904	0.21			ED
PRAMEF18,PRAMEF27,PRAMEF22,PRAMEF5,PRAMEF6,NM_001099850,NM_001100631,NM_001013407,NM_001010889,NM_001300891,ENST00000376168	chr1	13365659	13366496	0.137694	0.22			ED
PRAMEF18,PRAMEF27,PRAMEF5,PRAMEF22,PRAMEF6,NM_001099850,NM_001100631,NM_001013407,NM_001010889,NM_001300891,ENST00000376168	chr1	13368045	13368871	0.12954	0.19			ED
PRAMEF18,PRAMEF22,NM_001099850,NM_001100631,ENST00000431596	chr1	13379107	13379517	0.356098	0.22			ED
PRAMEF18,PRAMEF22,PRAMEF7,PRAMEF8,NM_001099850,NM_001012277,NM_001100631,NM_001012276,ENST00000357367	chr1	13386909	13387600	0.342619	0.31			ED
PRAMEF18,PRAMEF22,PRAMEF7,PRAMEF8,NM_001099850,NM_001012277,NM_001100631,NM_001012276,ENST00000357367	chr1	13388375	13389191	0.356005	0.2			ED
PRAMEF18,PRAMEF22,PRAMEF7,PRAMEF8,NM_001099850,NM_001012277,NM_001100631,NM_001012276,ENST00000357367	chr1	13389293	13389744	0.326681	0.2			ED
PRAMEF10,PRAMEF18,PRAMEF33,PRAMEF22,NM_001099850,NM_001100631,NM_001291381,NM_001039361,ENST00000437300	chr1	13411498	13411912	0.24698	0.27			ED
PRAMEF10,PRAMEF18,PRAMEF33,PRAMEF22,NM_001099850,NM_001100631,NM_001291381,NM_001039361,ENST00000437300	chr1	13412118	13412898	0.232158	0.24			ED
PRAMEF18,PRAMEF10,PRAMEF33,PRAMEF22,NM_001099850,NM_001100631,NM_001291381,NM_001039361,ENST00000437300	chr1	13413890	13414635	0.315548	0.22			ED
PRAMEF18,PRAMEF27,PRAMEF22,PRAMEF15,NM_001099850,NM_001100631,NM_001098376,NM_001300891,ENST00000376152	chr1	13423956	13424417	0.145155	0.2			ED
PRAMEF18,PRAMEF27,PRAMEF22,PRAMEF15,NM_001099850,NM_001100631,NM_001098376,NM_001300891,ENST00000376152	chr1	13424822	13425619	0.151297	0.2			ED
PRAMEF18,PRAMEF27,PRAMEF22,PRAMEF15,NM_001099850,NM_001100631,NM_001098376,NM_001300891,ENST00000376152	chr1	13427171	13427973	0.142768	0.23			ED
PRAMEF18,PRAMEF22,PRAMEF13,PRAMEF14,NM_001099850,NM_001024661,NM_001100631,NM_001291380,ENST00000376132	chr1	13448011	13448752	0.281601	0.19			ED
PRAMEF18,PRAMEF22,PRAMEF13,PRAMEF14,NM_001099850,NM_001024661,NM_001100631,NM_001291380,ENST00000376132	chr1	13449040	13449360	0.33724	0.35			ED
PRAMEF18,PRAMEF22,PRAMEF13,PRAMEF14,NM_001099850,NM_001024661,NM_001100631,NM_001291380,ENST00000376132	chr1	13449495	13450309	0.32197	0.21			ED
PRAMEF18,PRAMEF22,PRAMEF13,PRAMEF14,NM_001099850,NM_001024661,NM_001100631,NM_001291380,ENST00000376132	chr1	13450507	13450898	0.367434	0.2			ED
PRAMEF18,PRAMEF19,PRAMEF22,NM_001099850,NM_001100631,NM_001099790,ENST00000376126,CCDS41258	chr1	13476085	13476943	0.362859	0.13			ED
PRAMEF18,PRAMEF19,PRAMEF22,NM_001099850,NM_001099790,NM_001100631,ENST00000376126,CCDS41258	chr1	13477190	13477598	0.229779	0.2			ED
PRAMEF18,PRAMEF17,NM_001099850,NM_001099851,ENST00000376121	chr1	13495234	13495645	0.233577	0.22			ED
PRAMEF18,PRAMEF17,NM_001099850,NM_001099851,ENST00000376121	chr1	13495814	13496540	0.381657	0.24			ED
PRAMEF18,PRAMEF17,NM_001099850,NM_001099851,ENST00000376121	chr1	13497456	13498137	0.364537	0.4			ED
PRAMEF18,PRAMEF20,NM_001099850,NM_001099852,ENST00000332192	chr1	13521737	13522345	0.502467	0.58			ED
PRAMEF18,PRAMEF20,NM_001099850,NM_001099852,ENST00000332192,ENST00000327795	chr1	13523684	13524473	0.441276	0.12			ED
PRAMEF18,PRAMEF20,NM_001099850,NM_001099852,ENST00000332192,ENST00000327795	chr1	13526211	13526964	0.47676	0.14			ED
PRAMEF18,PRAMEF7,PRAMEF8,NM_001099850,NM_001012277,NM_001012276,ENST00000457228,ENST00000359310	chr1	13607694	13608385	0.342619	0.31			ED
PRAMEF18,PRAMEF7,PRAMEF8,NM_001099850,NM_001012277,NM_001012276,ENST00000457228,ENST00000359310	chr1	13609160	13609976	0.334559	0.18			ED
PRAMEF18,PRAMEF7,PRAMEF8,NM_001099850,NM_001012277,NM_001012276,ENST00000457228,ENST00000359310	chr1	13610078	13610529	0.326681	0.2			ED
PRAMEF18,PRAMEF10,PRAMEF33,NM_001099850,NM_001291381,NM_001039361,ENST00000447851	chr1	13632295	13632709	0.24698	0.27			ED
PRAMEF18,PRAMEF10,PRAMEF33,NM_001099850,NM_001291381,NM_001039361,ENST00000447851	chr1	13632915	13633695	0.232158	0.24			ED
PRAMEF10,PRAMEF18,PRAMEF33,NM_001099850,NM_001291381,NM_001039361,ENST00000447851	chr1	13634687	13635432	0.312416	0.25			ED
PRAMEF18,PRAMEF27,PRAMEF15,NM_001099850,NM_001098376,NM_001300891,ENST00000330087,CCDS44059	chr1	13644753	13645214	0.145155	0.19			ED
PRAMEF18,PRAMEF27,PRAMEF15,NM_001099850,NM_001098376,NM_001300891,ENST00000330087,CCDS44059	chr1	13645619	13646416	0.151297	0.19			ED
PRAMEF18,PRAMEF27,PRAMEF15,NM_001099850,NM_001098376,NM_001300891,ENST00000330087,CCDS44059	chr1	13647968	13648770	0.142768	0.24			ED
PRAMEF18,PRAMEF13,PRAMEF14,NM_001099850,NM_001024661,NM_001291380,ENST00000602491,ENST00000344998,ENST00000334600	chr1	13668866	13669607	0.282951	0.24			ED
PRAMEF18,PRAMEF13,PRAMEF14,NM_001099850,NM_001024661,NM_001291380,ENST00000602491,ENST00000344998,ENST00000334600	chr1	13669895	13670215	0.33724	0.36			ED
PRAMEF18,PRAMEF13,PRAMEF14,NM_001099850,NM_001024661,NM_001291380,ENST00000344998,ENST00000334600	chr1	13670350	13671164	0.32197	0.21			ED
PRAMEF18,PRAMEF13,PRAMEF14,NM_001099850,NM_001024661,NM_001291380,ENST00000344998,ENST00000334600	chr1	13671362	13671753	0.367434	0.19			ED
PRAMEF18,PRAMEF19,NM_001099850,NM_001099790,ENST00000540591	chr1	13695398	13696161	0.427261	0.22			ED
PRAMEF17,NM_001099851,ENST00000376098,CCDS41264	chr1	13718290	13718971	0.36417	0.32			ED
ENST00000447882	chr1	16361710	16362139	0.752914	0.43			ED
ENST00000447882	chr1	16362513	16362843	0.795455	0.47			ED
SPATA21,NR_148413,NM_001353349,NM_198546,ENST00000335496,ENST00000375577,ENST00000540400,ENST00000466212,CCDS172	chr1	16751575	16751896	0.858255	0.3			ED
SPATA21,NR_148413,NM_001353349,NM_198546,ENST00000335496,ENST00000375577,ENST00000540400,ENST00000466212,CCDS172	chr1	16751979	16752450	0.944444	0.28			ED
SPATA21,NR_148413,NM_001353349,NM_198546,ENST00000335496,ENST00000375577,ENST00000540400,ENST00000466212,CCDS172	chr1	16754287	16754674	1	0.23			ED
NBPF1,NM_017940,ENST00000430580	chr1	16891153	16891715	0.388493	0.23	OMIM:NBPF1	610501	ED
NBPF1,NM_017940,ENST00000430580,ENST00000392963	chr1	16891978	16893179	0.459339	0.3	OMIM:NBPF1	610501	ED
NBPF1,NM_017940,ENST00000420031,ENST00000432949,ENST00000430580,ENST00000392963	chr1	16893501	16893927	0.357981	0.3	OMIM:NBPF1	610501	ED
MST1P2,NR_027504,ENST00000457982,ENST00000334429,ENST00000418421	chr1	16972895	16974104	0.568652	0.2	PSEUDO:MST1P2		ED
MST1P2,NR_027504,ENST00000334429,ENST00000457982,ENST00000418421	chr1	16974194	16975584	0.617866	0.22	PSEUDO:MST1P2		ED
MST1P2,NR_027504,ENST00000334429,ENST00000457982	chr1	16975592	16976830	0.563005	0.29	PSEUDO:MST1P2		ED
ENST00000414828	chr1	17017481	17017809	0.948171	0.21			ED
ESPNP,NR_026567,ENST00000492551,ENST00000270691	chr1	17022808	17023582	0.908915	0.19	PSEUDO:ESPNP		ED
ESPNP,NR_026567,ENST00000492551,ENST00000270691	chr1	17025897	17026220	0.98452	0.32	PSEUDO:ESPNP		ED
ESPNP,NR_026567,ENST00000492551,ENST00000270691	chr1	17026268	17026639	0.924528	0.32	PSEUDO:ESPNP		ED
ESPNP,NR_026567,ENST00000492551,ENST00000270691	chr1	17029082	17029619	0.888268	0.23	PSEUDO:ESPNP		ED
ESPNP,NR_026567,ENST00000492551,ENST00000270691	chr1	17030271	17030750	0.946764	0.24	PSEUDO:ESPNP		ED
ESPNP,NR_026567,ENST00000535711,ENST00000492551,ENST00000270691	chr1	17033627	17034660	0.885286	0.22	PSEUDO:ESPNP		ED
MST1L,NM_001271733,ENST00000466256,ENST00000442552,ENST00000389184	chr1	17086355	17087721	0.563567	0.22	PSEUDO:MST1L		ED
ENST00000466256,ENST00000545160	chr1	17090799	17091202	0.671216	0.27			ED
LOC440570,NR_135765,ENST00000466256,ENST00000438002	chr1	17198142	17198655	0.643762	0.28			ED
CROCC,NM_014675,ENST00000467938,ENST00000445545,ENST00000498688,ENST00000486318,ENST00000494191,ENST00000375541,CCDS30616	chr1	17274747	17275068	0.97352	0.3	OMIM:CROCC	615776	ED
CROCC,NM_014675,ENST00000467938,ENST00000445545,ENST00000477773,ENST00000498688,ENST00000486318,ENST00000494191,ENST00000375541,CCDS30616	chr1	17275208	17275619	0.688159	0.31	OMIM:CROCC	615776	ED
NBPF3,NM_001256416,NR_046176,NM_032264,NM_001330381,NM_001256417,ENST00000469876,ENST00000342104,ENST00000477050,ENST00000318249,ENST00000318220,ENST00000434838,ENST00000454000,CCDS216,CCDS57976,CCDS57977	chr1	21806468	21806796	0.570122	0.65	OMIM:NBPF3	612992	ED
NBPF3,NR_046176,NM_001256416,NM_032264,NM_001330381,NM_001256417,ENST00000469876,ENST00000342104,ENST00000318249,ENST00000318220,ENST00000434838,ENST00000454000,CCDS216,CCDS57976,CCDS57977	chr1	21807328	21807649	0.580997	0.3	OMIM:NBPF3	612992	ED
NBPF3,NM_001256416,NR_046176,NM_032264,NM_001330381,NM_001256417,ENST00000469876,ENST00000342104,ENST00000318249,ENST00000318220,ENST00000434838,ENST00000454000,CCDS216,CCDS57976,CCDS57977	chr1	21807967	21808349	0.58377	0.31	OMIM:NBPF3	612992	ED
NBPF3,NM_001256416,NR_046176,NM_032264,NM_001330381,NM_001256417,ENST00000469876,ENST00000342104,ENST00000318249,ENST00000318220,ENST00000434838,ENST00000454000,CCDS216,CCDS57976,CCDS57977	chr1	21808935	21809257	0.463768	0.27	OMIM:NBPF3	612992	ED
NBPF3,NR_046176,NM_001256416,NM_032264,NM_001330381,NM_001256417,ENST00000469876,ENST00000342104,ENST00000318249,ENST00000318220,ENST00000434838,ENST00000454000,CCDS216,CCDS57976,CCDS57977	chr1	21809572	21809937	0.479452	0.52	OMIM:NBPF3	612992	ED
CELA3B,NM_007352,ENST00000374666,ENST00000337107,CCDS219	chr1	22304371	22304692	0.629803	0.65	OMIM:CELA3B	618694	ED
CELA3A,NM_005747,ENST00000374663,ENST00000290122,CCDS220	chr1	22329005	22329326	0.634476	0.25	OMIM:CELA3A	618693	ED
PNRC2,NM_017761,ENST00000471915,ENST00000374468,ENST00000334351	chr1	24287197	24288419	0.82174	0.22	OMIM:PNRC2	611882	ED
SRSF10,NM_001300936,NR_034035,NM_001191005,NM_001191007,NM_001191009,NM_001191006,NM_006625,NM_001300937,NM_054016,ENST00000374452,ENST00000484146,ENST00000453840,ENST00000341154,ENST00000374453,ENST00000344989,ENST00000473858,CCDS53283,CCDS30629,CCDS53280,CCDS53281	chr1	24294095	24294707	0.985839	0.56	OMIM:SRSF10	605221	ED
SRSF10,NM_001300936,NR_034035,NM_001191005,NM_001191007,NM_001191009,NM_001191006,NM_006625,NM_001300937,NM_054016,ENST00000492112,ENST00000473754,ENST00000338597,ENST00000374452,ENST00000484146,ENST00000453840,ENST00000485841,ENST00000341154,ENST00000374453,ENST00000343255,ENST00000344989,ENST00000473858,ENST00000495785,CCDS53283,CCDS30629,CCDS30630,CCDS53282,CCDS53280,CCDS53281	chr1	24297462	24298156	0.908501	0.28	OMIM:SRSF10	605221	ED
SRSF10,NM_001300936,NR_034035,NM_001191005,NM_001191007,NM_001191009,NM_001191006,NM_006625,NM_001300937,NM_054016,ENST00000492112,ENST00000473754,ENST00000338597,ENST00000374452,ENST00000484146,ENST00000453840,ENST00000485841,ENST00000341154,ENST00000374453,ENST00000343255,ENST00000344989,ENST00000473858,ENST00000495785,CCDS53283,CCDS30629,CCDS30630,CCDS53282,CCDS53280,CCDS53281	chr1	24298188	24298518	0.974242	0.35	OMIM:SRSF10	605221	ED
SRSF10,NM_001300936,NR_034035,NM_001191005,NM_001191007,NM_001191009,NM_001191006,NM_006625,NM_001300937,NM_054016,ENST00000492112,ENST00000338597,ENST00000374452,ENST00000484146,ENST00000453840,ENST00000485841,ENST00000341154,ENST00000374453,ENST00000343255,ENST00000473858,ENST00000344989,ENST00000495785,CCDS53283,CCDS30629,CCDS30630,CCDS53282,CCDS53280,CCDS53281	chr1	24301437	24301758	0.961578	0.39	OMIM:SRSF10	605221	ED
SRSF10,NM_001300936,NR_034035,NM_001191005,NM_001191007,NM_001191009,NM_001191006,NM_006625,NM_001300937,NM_054016,ENST00000492112,ENST00000469303,ENST00000485292,ENST00000374452,ENST00000484146,ENST00000453840,ENST00000341154,ENST00000374453,ENST00000343255,ENST00000344989,ENST00000473858,ENST00000495785,CCDS53283,CCDS30629,CCDS30630,CCDS53282,CCDS53280,CCDS53281	chr1	24305167	24305496	0.95998	0.24	OMIM:SRSF10	605221	ED
SRSF10,NM_001300936,NR_034035,NM_001191005,NM_001191007,NM_001191009,NM_001191006,NM_006625,NM_001300937,NM_054016,ENST00000492112,ENST00000485292,ENST00000374452,ENST00000484146,ENST00000453840,ENST00000341154,ENST00000374453,ENST00000343255,ENST00000473858,ENST00000344989	chr1	24306557	24306974	1	0.28	OMIM:SRSF10	605221	ED
RSRP1,RHD,NR_135793,NM_001282869,NR_135788,NM_001321772,NM_001282868,NM_001282872,NM_001282867,NR_135790,NR_135791,NM_001127691,NR_135789,NR_135787,NM_016124,NM_001282870,NM_001282871,NR_135792,ENST00000473314,ENST00000561867,ENST00000342055,ENST00000417538,ENST00000423253,ENST00000357542,ENST00000567741,ENST00000568399,ENST00000568996,ENST00000454452,ENST00000568195,ENST00000562018,ENST000003286…	chr1	25633979	25634421	0.677602	0.22	OMIM:RHD	111680	ED
RSRP1,RHD,NR_135793,NM_001282869,NR_135788,NM_001321772,NM_001282868,NM_001282872,NM_001282867,NR_135790,NR_135791,NM_001127691,NR_135789,NR_135787,NM_016124,NM_001282870,NM_001282871,NR_135792,ENST00000473314,ENST00000561867,ENST00000342055,ENST00000417538,ENST00000423253,ENST00000357542,ENST00000567741,ENST00000568399,ENST00000568996,ENST00000454452,ENST00000568195,ENST00000562018,ENST000003286…	chr1	25643275	25643679	0.543317	0.22	OMIM:RHD	111680	ED
RSRP1,RHD,NR_135793,NM_001282869,NR_135788,NM_001321772,NM_001282868,NM_001282872,NR_135790,NM_001282867,NR_135791,NM_001127691,NR_135789,NR_135787,NM_016124,NM_001282870,NM_001282871,NR_135792,ENST00000473314,ENST00000561867,ENST00000342055,ENST00000417538,ENST00000423253,ENST00000357542,ENST00000567741,ENST00000568399,ENST00000568996,ENST00000454452,ENST00000568195,ENST00000562018,ENST000003286…	chr1	25648168	25648594	0.756064	0.32	OMIM:RHD	111680	ED
RHCE,NM_138616,NM_001330430,NM_138617,NM_020485,NM_138618,ENST00000349438,ENST00000340849,ENST00000346452,ENST00000243186,ENST00000374352,ENST00000527187,ENST00000294413,ENST00000495048,ENST00000425135,ENST00000349320,ENST00000455194,ENST00000413854,ENST00000533771,CCDS30634,CCDS30637,CCDS30635,CCDS30636	chr1	25735100	25735511	0.686131	0.88	OMIM:RHCE	111700	ED
OXCT2P1,BMP8A,NR_132962,NM_181809,ENST00000331593,ENST00000447263,CCDS437	chr1	39980489	39982232	0.581469	0.14	PSEUDO:OXCT2P1		ED
BMP8A,NM_181809,ENST00000331593,CCDS437	chr1	39986728	39987323	0.558824	0.53			ED
BMP8B,OXCT2,NM_022120,NM_001720,ENST00000397360,ENST00000327582,ENST00000372827,CCDS444,CCDS445	chr1	40235303	40237065	0.592792	0.13	OMIM:OXCT2	610289	ED
BMP8B,NM_001720,ENST00000397360,ENST00000372827,CCDS444	chr1	40239891	40240256	0.547945	0.2	OMIM:BMP8B	602284	ED
GBP3,NM_001319180,NM_001319181,NM_001319179,NM_018284,NR_135007,ENST00000493594,ENST00000445969,ENST00000489444,ENST00000370482,ENST00000370481,ENST00000461384,ENST00000235878,CCDS717	chr1	89476491	89476812	0.763759	0.43	OMIM:GBP3	600413	ED
GBP3,NM_001319180,NM_001319181,NM_001319179,NM_018284,NR_135007,ENST00000493594,ENST00000445969,ENST00000489444,ENST00000370482,ENST00000370481,ENST00000461384,ENST00000235878,CCDS717	chr1	89477277	89477859	0.949742	0.41	OMIM:GBP3	600413	ED
ENST00000455771,ENST00000424955	chr1	103820906	103821274	0.5	0.39			ED
ENST00000455771,ENST00000451705	chr1	103831993	103832364	0.5	0.2			ED
ENST00000455771,ENST00000451705	chr1	103835683	103836060	0.5	0.26			ED
LOC101928436,NM_001286997,NM_001347929,NM_001347930,ENST00000414923,ENST00000444810	chr1	103960638	103961006	0.5	0.38			ED
LOC101928436,NM_001286997,NM_001347929,NM_001347930,ENST00000444810,ENST00000447322	chr1	103971725	103972096	0.5	0.2			ED
LOC101928436,NM_001286997,NM_001347929,NM_001347930,ENST00000444810,ENST00000447322	chr1	103975415	103975792	0.5	0.27			ED
SLC25A24,NM_213651,NM_013386,ENST00000565488,ENST00000264128,ENST00000370041,CCDS41361,CCDS786	chr1	108734987	108735366	1	0.66	OMIM:SLC25A24	608744	ED
NBPF4,NM_001143989,ENST00000415641,CCDS44182	chr1	108769247	108769587	0.465196	0.28	OMIM:NBPF4	613994	ED
NBPF4,NM_001143989,ENST00000415641,CCDS44182	chr1	108771478	108771864	0.474957	0.25	OMIM:NBPF4	613994	ED
NBPF4,NM_001143989,ENST00000415641,CCDS44182	chr1	108774807	108775196	0.390317	0.21	OMIM:NBPF4	613994	ED
NBPF4,NM_001143989,ENST00000415641,CCDS44182	chr1	108775660	108775983	0.415377	0.16	OMIM:NBPF4	613994	ED
NBPF4,NM_001143989,ENST00000415641,CCDS44182	chr1	108776855	108777176	0.377985	0.14	OMIM:NBPF4	613994	ED
NBPF4,NM_001143989,ENST00000415641,CCDS44182	chr1	108777759	108778109	0.421905	0.15	OMIM:NBPF4	613994	ED
NBPF4,NM_001143989,ENST00000415641,CCDS44182	chr1	108778710	108779030	0.382291	0.23	OMIM:NBPF4	613994	ED
NBPF4,NM_001143989,ENST00000415641,CCDS44182	chr1	108779460	108780077	0.332253	0.19	OMIM:NBPF4	613994	ED
NBPF4,NM_001143989,ENST00000415641,CCDS44182	chr1	108781212	108781619	0.329033	0.19	OMIM:NBPF4	613994	ED
NBPF4,NM_001143989,ENST00000415641,CCDS44182	chr1	108782344	108782708	0.333333	0.19	OMIM:NBPF4	613994	ED
NBPF4,NM_001143989,ENST00000415641,CCDS44182	chr1	108782819	108783139	0.333333	0.3	OMIM:NBPF4	613994	ED
NBPF4,NM_001143989,ENST00000415641,CCDS44182	chr1	108783476	108783834	0.332867	0.2	OMIM:NBPF4	613994	ED
NBPF4,NM_001143989,ENST00000415641,CCDS44182	chr1	108784504	108784824	0.33125	0.24	OMIM:NBPF4	613994	ED
NBPF4,NM_001143989,ENST00000415641,CCDS44182	chr1	108786068	108786509	0.392857	0.33	OMIM:NBPF4	613994	ED
ENST00000545941,ENST00000444143,ENST00000357046,ENST00000294652	chr1	108918614	108919055	0.344104	0.45			ED
ENST00000545941,ENST00000444143,ENST00000357046,ENST00000294652	chr1	108920299	108920619	0.342448	0.33			ED
ENST00000545941,ENST00000444143,ENST00000357046,ENST00000294652	chr1	108921293	108921651	0.331471	0.2			ED
ENST00000545941,ENST00000444143,ENST00000357046,ENST00000294652	chr1	108921988	108922308	0.333333	0.28			ED
ENST00000545941,ENST00000444143,ENST00000357046,ENST00000294652	chr1	108922419	108922783	0.33173	0.17			ED
ENST00000545941,ENST00000444143,ENST00000357046,ENST00000294652	chr1	108923508	108923915	0.317772	0.17			ED
ENST00000545941,ENST00000444143,ENST00000357046,ENST00000294652	chr1	108925050	108925667	0.332253	0.2			ED
ENST00000545941,ENST00000444143,ENST00000357046,ENST00000294652	chr1	108926097	108926417	0.492187	0.32			ED
NBPF6,NM_001143987,NM_001143988,ENST00000444143,ENST00000531446,ENST00000495380,ENST00000370040,ENST00000294652,CCDS44184	chr1	108993097	108993538	0.317649	0.39	OMIM:NBPF6	613996	ED
NBPF6,NM_001143987,NM_001143988,ENST00000444143,ENST00000531446,ENST00000495380,ENST00000370040,ENST00000294652,CCDS44184	chr1	108994782	108995102	0.397135	0.8	OMIM:NBPF6	613996	ED
NBPF6,NM_001143987,NM_001143988,ENST00000444143,ENST00000531446,ENST00000495380,ENST00000370040,ENST00000294652,CCDS44184	chr1	108995754	108996112	0.331471	0.23	OMIM:NBPF6	613996	ED
NBPF6,NM_001143987,NM_001143988,ENST00000444143,ENST00000531446,ENST00000495380,ENST00000370040,ENST00000294652,CCDS44184	chr1	108996449	108996769	0.333333	0.28	OMIM:NBPF6	613996	ED
NBPF6,NM_001143987,NM_001143988,ENST00000444143,ENST00000531446,ENST00000495380,ENST00000370040,ENST00000294652,CCDS44184	chr1	108996880	108997244	0.33173	0.17	OMIM:NBPF6	613996	ED
NBPF6,NM_001143987,NM_001143988,ENST00000444143,ENST00000531446,ENST00000495380,ENST00000370040,ENST00000294652,CCDS44184	chr1	108997969	108998376	0.317772	0.16	OMIM:NBPF6	613996	ED
NBPF6,NM_001143987,NM_001143988,ENST00000444143,ENST00000531446,ENST00000495380,ENST00000370040,ENST00000294652,CCDS44184	chr1	108999511	109000128	0.332253	0.2	OMIM:NBPF6	613996	ED
NBPF6,NM_001143987,NM_001143988,ENST00000444143,ENST00000531446,ENST00000495380,ENST00000370040,ENST00000294652,CCDS44184	chr1	109000558	109000878	0.4	0.24	OMIM:NBPF6	613996	ED
NBPF6,NM_001143987,NM_001143988,ENST00000444143,ENST00000531446,ENST00000495380,ENST00000370040,ENST00000294652,CCDS44184	chr1	109001479	109001829	0.438095	0.14	OMIM:NBPF6	613996	ED
NBPF6,NM_001143987,NM_001143988,ENST00000444143,ENST00000531446,ENST00000495380,ENST00000370040,ENST00000294652,CCDS44184	chr1	109002411	109002732	0.375908	0.15	OMIM:NBPF6	613996	ED
NBPF6,NM_001143987,NM_001143988,ENST00000444143,ENST00000531446,ENST00000495380,ENST00000370040,ENST00000294652,CCDS44184	chr1	109003604	109003927	0.402477	0.17	OMIM:NBPF6	613996	ED
NBPF6,NM_001143987,NM_001143988,ENST00000444143,ENST00000531446,ENST00000495380,ENST00000370040,ENST00000294652,CCDS44184	chr1	109004391	109004780	0.37832	0.22	OMIM:NBPF6	613996	ED
NBPF6,NM_001143987,NM_001143988,ENST00000444143,ENST00000531446,ENST00000495380,ENST00000370040,ENST00000294652,CCDS44184	chr1	109007723	109008109	0.418825	0.37	OMIM:NBPF6	613996	ED
SYCP1,NM_001282541,NR_104211,NM_001282542,NM_003176,ENST00000455987,ENST00000369522,ENST00000477215,ENST00000369518,CCDS879	chr1	115418559	115418927	1	0.41	OMIM:SYCP1	602162	ED
SYCP1,NM_001282541,NR_104211,NM_001282542,NM_003176,ENST00000455987,ENST00000369522,ENST00000477215,ENST00000369518,CCDS879	chr1	115419231	115419598	1	0.62	OMIM:SYCP1	602162	ED
SYCP1,NM_001282541,NR_104211,NM_001282542,NM_003176,ENST00000455987,ENST00000369522,ENST00000369518,CCDS879	chr1	115428650	115429032	1	0.28	OMIM:SYCP1	602162	ED
SYCP1,NM_001282541,NR_104211,NM_001282542,NM_003176,ENST00000455987,ENST00000369522,ENST00000369518,CCDS879	chr1	115430124	115430520	1	0.48	OMIM:SYCP1	602162	ED
SYCP1,NM_001282541,NR_104211,NM_001282542,NM_003176,ENST00000455987,ENST00000369522,ENST00000369518,CCDS879	chr1	115437842	115438248	1	0.31	OMIM:SYCP1	602162	ED
SYCP1,NM_001282541,NR_104211,NM_001282542,NM_003176,ENST00000493377,ENST00000455987,ENST00000369522,ENST00000482717,ENST00000369518,CCDS879	chr1	115452810	115453235	1	0.33	OMIM:SYCP1	602162	ED
SYCP1,NM_001282541,NR_104211,NM_001282542,NM_003176,ENST00000493377,ENST00000455987,ENST00000369522,ENST00000482717,ENST00000369518,CCDS879	chr1	115453928	115454315	1	0.28	OMIM:SYCP1	602162	ED
SYCP1,NM_001282541,NR_104211,NM_001282542,NM_003176,ENST00000493377,ENST00000455987,ENST00000369522,ENST00000482717,ENST00000369518,CCDS879	chr1	115455545	115455923	1	0.25	OMIM:SYCP1	602162	ED
SYCP1,NM_001282541,NR_104211,NM_001282542,NM_003176,ENST00000493377,ENST00000455987,ENST00000369522,ENST00000482717,ENST00000369518,CCDS879	chr1	115456486	115456865	1	0.42	OMIM:SYCP1	602162	ED
SYCP1,NM_001282541,NR_104211,NM_001282542,NM_003176,ENST00000493377,ENST00000455987,ENST00000369522,ENST00000482717,ENST00000369518,CCDS879	chr1	115465878	115466258	1	0.32	OMIM:SYCP1	602162	ED
SYCP1,NM_001282541,NR_104211,NM_001282542,NM_003176,ENST00000455987,ENST00000369522,ENST00000482717,ENST00000369518,CCDS879	chr1	115468742	115469336	1	0.43	OMIM:SYCP1	602162	ED
SYCP1,NM_001282541,NR_104211,NM_001282542,NM_003176,ENST00000455987,ENST00000369522,ENST00000482717,ENST00000369518,CCDS879	chr1	115486813	115487190	1	0.37	OMIM:SYCP1	602162	ED
SYCP1,NM_001282541,NR_104211,NM_001282542,NM_003176,ENST00000455987,ENST00000482717,ENST00000369522,ENST00000369518,CCDS879	chr1	115487344	115487710	1	0.38	OMIM:SYCP1	602162	ED
SYCP1,NM_001282541,NR_104211,NM_001282542,NM_003176,ENST00000455987,ENST00000369522,ENST00000369518,CCDS879	chr1	115488788	115489164	1	0.23	OMIM:SYCP1	602162	ED
SRGAP2D,SRGAP2C,SRGAP2-AS1,SRGAP2B,NM_001271870,NM_001366280,NM_001329984,NM_001368324,NM_001330684,NR_104189,NM_001271872,NR_120535,ENST00000437515,ENST00000367123,ENST00000304465	chr1	121107104	121107427	0.403508	0.72	PSEUDO:SRGAP2B,OMIM:SRGAP2B	614703	ED
SRGAP2D,SRGAP2C,SRGAP2-AS1,SRGAP2B,NM_001271870,NM_001366280,NM_001329984,NM_001368324,NM_001330684,NR_104189,NM_001271872,NR_120535,ENST00000437515,ENST00000367123,ENST00000304465	chr1	121115719	121116102	0.613577	0.22	PSEUDO:SRGAP2B,OMIM:SRGAP2B	614703	ED
ANKRD20A12P,NR_046228,ENST00000610091,ENST00000369381,ENST00000411746,ENST00000416817	chr1	142712781	142713101	0.085417	0.24			ED
ENST00000423385,ENST00000457776	chr1	142813048	142813430	0.291449	0.23			ED
ENST00000457776	chr1	142824909	142825229	0.228125	0.41			ED
ENST00000457776	chr1	142826084	142826583	0.503674	0.85			ED
-	chr1	142849205	142849525	0.399479	0.4			ED
-	chr1	142873546	142873866	0.547396	0.72			ED
LOC102723769,NR_110761,ENST00000438000,ENST00000428930,ENST00000412204,ENST00000447407,ENST00000437267,ENST00000422129	chr1	143187111	143187431	0.579688	0.29			ED
ENST00000438000,ENST00000428930,ENST00000412204,ENST00000447407	chr1	143210030	143210350	0.446875	0.27			ED
ENST00000438000,ENST00000435585,ENST00000428930,ENST00000456937,ENST00000447407,ENST00000422716,ENST00000437865,ENST00000429121	chr1	143223193	143223575	0.18041	0.35			ED
ENST00000446530,ENST00000423249,ENST00000431621,ENST00000444754,ENST00000411775,ENST00000430699,ENST00000424820,ENST00000443548,ENST00000442663,ENST00000424068	chr1	143364796	143365178	0.210297	0.6			ED
ENST00000423249,ENST00000443548,ENST00000424068	chr1	143376642	143376962	0.35651	0.75			ED
ENST00000428624,ENST00000423249,ENST00000443548,ENST00000424068	chr1	143377818	143378238	0.358333	0.25			ED
ENST00000448844,ENST00000432361,ENST00000443766,ENST00000423249,ENST00000443548,ENST00000424068	chr1	143400877	143401197	0.479687	0.41			ED
ENST00000432361,ENST00000443766,ENST00000423249,ENST00000443548,ENST00000424068	chr1	143424016	143424358	0.444444	0.3			ED
ENST00000432361,ENST00000443766,ENST00000419027,ENST00000436326,ENST00000443548,ENST00000424068	chr1	143465265	143465585	0.273177	0.29			ED
FAM72C,FAM72D,NR_144320,NM_001346068,NM_001345942,NM_001287385,NM_207418,NM_001346067,NM_001346070,NM_001346071,NR_144349,ENST00000400889	chr1	143909880	143910263	0.344212	0.17	OMIM:FAM72D	614712	ED
FAM72C,FAM72D,NR_144320,NM_001346068,NM_001345942,NM_001287385,NM_207418,NM_001346067,NM_001346070,NM_001346071,NR_144349,ENST00000400889	chr1	143912147	143912467	0.4375	0.23	OMIM:FAM72D	614712	ED
FAM72C,FAM72D,NR_144320,NM_001345942,NM_001346067,NR_144349,ENST00000467933,ENST00000463366	chr1	143914012	143914332	0.439583	0.46	OMIM:FAM72D	614712	ED
ENST00000467933	chr1	143916038	143916358	0.354166	0.24			ED
NBPF19,NBPF20,NM_001351365,NM_001278267,ENST00000369365,ENST00000369190,ENST00000412624	chr1	144146763	144147196	0.185527	0.19	OMIM:NBPF20	614007	ED
NBPF19,NBPF20,NM_001351365,NM_001278267,ENST00000369365,ENST00000369190,ENST00000412624	chr1	144148614	144149018	0.118812	0.18	OMIM:NBPF20	614007	ED
NBPF19,NBPF20,NM_001351365,NM_001278267,ENST00000369365,ENST00000369190,ENST00000412624	chr1	144149571	144149989	0.148923	0.16	OMIM:NBPF20	614007	ED
NBPF19,NBPF20,NM_001351365,NM_001278267,ENST00000369365,ENST00000369190,ENST00000412624	chr1	144150809	144151229	0.139087	0.3	OMIM:NBPF20	614007	ED
NBPF19,NBPF20,NM_001351365,NM_001278267,ENST00000369365,ENST00000369190,ENST00000369372,ENST00000412624	chr1	144151433	144151880	0.145227	0.18	OMIM:NBPF20	614007	ED
NBPF19,NBPF20,NM_001351365,NM_001278267,ENST00000369365,ENST00000369190,ENST00000369372,ENST00000412624	chr1	144152774	144153245	0.07431	0.22	OMIM:NBPF20	614007	ED
NBPF19,NBPF20,NM_001351365,NM_001278267,ENST00000369365,ENST00000369190,ENST00000369372,ENST00000412624	chr1	144156811	144157465	0.079256	0.18	OMIM:NBPF20	614007	ED
NBPF19,NBPF20,NM_001351365,NM_001278267,ENST00000369365,ENST00000369190,ENST00000369372,ENST00000412624	chr1	144157969	144158484	0.111489	0.22	OMIM:NBPF20	614007	ED
NBPF19,NBPF20,NM_001351365,NM_001278267,ENST00000369365,ENST00000369190,ENST00000369372,ENST00000412624	chr1	144158786	144159207	0.020784	0.42	OMIM:NBPF20	614007	ED
NBPF19,NBPF20,NM_001351365,NM_001278267,ENST00000369365,ENST00000369190,ENST00000369372,ENST00000412624	chr1	144159533	144160863	0.013722	0.26	OMIM:NBPF20	614007	ED
NBPF19,NBPF20,NM_001351365,NM_001278267,ENST00000369365,ENST00000369372,ENST00000412624	chr1	144161161	144161481	0	0.31	OMIM:NBPF20	614007	ED
NBPF19,NBPF20,NM_001351365,NM_001278267,ENST00000369365,ENST00000369372,ENST00000412624	chr1	144161871	144162323	0	0.19	OMIM:NBPF20	614007	ED
NBPF19,NBPF20,NM_001351365,NM_001278267,ENST00000369365,ENST00000369372,ENST00000412624	chr1	144162585	144163007	0.007701	0.36	OMIM:NBPF20	614007	ED
[truncated: 4,436 more rows]
